# Supplementary material for: Bidirectional Causal Effect Between Gut Microbiota and Glioma Risk: A Systematic Review‐Based Mendelian Randomization and Immune‐Mediated Effect Analysis
Source: Cancer Innov. 2025 Dec 9;4(6):e70039. doi: 10.1002/cai2.70039 (PMC12689236; doi:10.1002/cai2.70039)
Supplement: Supplementary file 4 — Table S. [file CAI2-4-e70039-s004.xlsx]

## Sheet: Overview
Supplemental Table rank	Title
TableS1	471 Gutmicrobiota Instrumental Variables
TableS2	731 ImmuneCell Instrumental Variables
TableS3	Glioma_GWAS Instrumental Variables
TableS4	Causal effects between GMs and Glioma_GWAS
TableS5	Sensitivity analysis between GMs and Glioma_GWAS
TableS6	MR_PRESSO analysis between GMs and Glioma_GWAS
TableS7	BWMR and GSMR analysis between GMs and Glioma_GWAS
TableS8	Causal effects between Glioma_GWAS and GMs
TableS9	Causal effects between GMs and Finn_R11
TableS10	Sensitivity analysis between GMs and Finn_R11
TableS11	Causal effect between immune cells and Glioma_GWAS
TableS12	Sensitivity analysis between immune cells and Glioma_GWAS
TableS13	MR_PRESSO analysis between immune cells and Glioma_GWAS
TableS14	Causal effects between GMs and immune cells
TableS15	Sensitivity analysis between GMs and immune cells
TableS16	MR_PRESSO analysis between GMs and immune cells
TableS17	BWMR and GSMR analysis between immune cells and Glioma_GWAS
TableS18	BWMR and GSMR analysis between GMs and immune cells
TableS19	Mediation effect
TableS20	ID and name cross-reference table for 473GMs
TableS21	GTDB pathways of 473GMs against Gut Microbiota
TableS22	ID and name cross-reference of 731immune cells

## Sheet: TableS1 Ivs of Gut Microbiota
GWAS Catalog Accession Number	Trait	rsids2	chromosome	base_pair_location	effect_allele	other_allele	eaf	beta	se	p_value	samplesize	R2	f_statistic
GCST90032172	Absiella dolichum abundance in stool	rs12134518	1	39535699	A	G	0.124831	-0.0581913	0.0129997	7.6e-06	5959	0.00335134	20.031
GCST90032172	Absiella dolichum abundance in stool	rs35529920	1	241314385	T	C	0.0324356	0.112596	0.0241238	3e-06	5959	0.00364247	21.7775
GCST90032172	Absiella dolichum abundance in stool	rs13397435	2	29952075	A	T	0.253406	0.0448531	0.010067	8.4e-06	5959	0.00332022	19.8444
GCST90032172	Absiella dolichum abundance in stool	rs56059578	2	46549445	T	C	0.202203	-0.0541688	0.0106949	4.1e-07	5959	0.00428653	25.6448
GCST90032172	Absiella dolichum abundance in stool	rs78781023	4	98822938	T	C	0.0262405	0.124674	0.0270976	4.2e-06	5959	0.00353978	21.1614
GCST90032172	Absiella dolichum abundance in stool	rs2301066	5	36678173	T	C	0.374392	-0.0417618	0.00890582	2.7e-06	5959	0.00367653	21.9819
GCST90032172	Absiella dolichum abundance in stool	rs80117561	5	80958593	T	C	0.0255276	0.123498	0.0274408	6.8e-06	5959	0.0033875	20.2479
GCST90032172	Absiella dolichum abundance in stool	rs149492298	6	110806111	A	G	0.0119408	0.187131	0.0393907	2e-06	5959	0.00377302	22.561
GCST90032172	Absiella dolichum abundance in stool	rs970908	8	63936893	T	A	0.40475	0.0399956	0.00887363	6.6e-06	5959	0.00339759	20.3084
GCST90032172	Absiella dolichum abundance in stool	rs1577118	9	11110873	A	G	0.0265323	0.143816	0.0267509	7.6e-08	5959	0.00482684	28.8929
GCST90032172	Absiella dolichum abundance in stool	rs4842051	9	135926511	T	C	0.159515	0.0540161	0.0119113	5.8e-06	5959	0.00343921	20.5581
GCST90032172	Absiella dolichum abundance in stool	rs11199437	10	120605537	C	T	0.46014	0.0411556	0.00905584	5.5e-06	5959	0.00345402	20.6469
GCST90032172	Absiella dolichum abundance in stool	rs521033	12	69557648	G	A	0.085255	-0.0691384	0.0153808	7e-06	5959	0.00337938	20.1992
GCST90032172	Absiella dolichum abundance in stool	rs4442668	13	62695621	C	T	0.0293871	0.112578	0.0253282	8.8e-06	5959	0.00330436	19.7493
GCST90032172	Absiella dolichum abundance in stool	rs149949669	14	67783839	C	G	0.0225316	0.130773	0.028878	5.9e-06	5959	0.00342955	20.5001
GCST90032172	Absiella dolichum abundance in stool	rs4788593	16	71989066	G	C	0.462599	-0.0397276	0.0085534	3.4e-06	5959	0.00360715	21.5656
GCST90032172	Absiella dolichum abundance in stool	rs113811824	17	11808606	A	G	0.0130625	0.170074	0.0382854	8.9e-06	5959	0.00330066	19.7271
GCST90032172	Absiella dolichum abundance in stool	rs6044752	20	17352505	G	A	0.18812	0.0515994	0.0109945	2.7e-06	5959	0.00368267	22.0187
GCST90032173	Acetobacteraceae abundance in stool	rs13020322	2	99248465	G	A	0.216163	0.0157695	0.00342146	4e-06	5959	0.00355217	21.2357
GCST90032173	Acetobacteraceae abundance in stool	rs115353050	2	201230407	T	C	0.068201	0.0249041	0.00556845	7.7e-06	5959	0.00334537	19.9953
GCST90032173	Acetobacteraceae abundance in stool	rs12637754	3	69791714	G	A	0.174072	-0.0203502	0.0036898	3.5e-08	5959	0.00507864	30.4079
GCST90032173	Acetobacteraceae abundance in stool	rs164427	5	52669082	A	G	0.192714	-0.0166941	0.00355519	2.7e-06	5959	0.00368657	22.0422
GCST90032173	Acetobacteraceae abundance in stool	rs9986739	7	8983936	T	C	0.131541	0.019136	0.00423695	6.3e-06	5959	0.00341144	20.3915
GCST90032173	Acetobacteraceae abundance in stool	rs13262871	8	3216922	A	G	0.444664	0.0126669	0.00282481	7.3e-06	5959	0.00336299	20.1009
GCST90032173	Acetobacteraceae abundance in stool	rs10781012	9	71318836	G	A	0.13386	-0.0184067	0.00410648	7.4e-06	5959	0.00336029	20.0848
GCST90032173	Acetobacteraceae abundance in stool	rs2197600	11	36257683	A	T	0.270648	-0.0139736	0.00312811	7.9e-06	5959	0.00333755	19.9483
GCST90032173	Acetobacteraceae abundance in stool	rs10878425	12	66452358	T	C	0.337956	-0.0136559	0.00296547	4.1e-06	5959	0.00354599	21.1986
GCST90032173	Acetobacteraceae abundance in stool	rs116935460	12	99792416	C	T	0.0122834	-0.0570228	0.0126123	6.1e-06	5959	0.0034186	20.4344
GCST90032173	Acetobacteraceae abundance in stool	rs118022621	16	78792137	G	A	0.0356602	-0.0333867	0.00751674	8.9e-06	5959	0.00329974	19.7216
GCST90032173	Acetobacteraceae abundance in stool	rs55824518	17	73457068	T	G	0.452562	-0.0127071	0.00287181	9.7e-06	5959	0.00327479	19.572
GCST90032173	Acetobacteraceae abundance in stool	rs183045777	19	12488066	A	G	0.0227657	-0.0414106	0.00928658	8.2e-06	5959	0.00332576	19.8777
GCST90032173	Acetobacteraceae abundance in stool	rs2827109	21	21885876	G	A	0.249063	-0.0152088	0.00325668	3e-06	5959	0.00364653	21.8019
GCST90032174	Acetobacterales abundance in stool	rs13020322	2	99248465	G	A	0.216163	0.0143566	0.00312659	4.4e-06	5959	0.00352577	21.0773
GCST90032174	Acetobacterales abundance in stool	rs10181047	2	208377214	T	C	0.364286	0.0121141	0.00267405	5.9e-06	5959	0.00343223	20.5162
GCST90032174	Acetobacterales abundance in stool	rs12637754	3	69791714	G	A	0.174072	-0.0188591	0.0033716	2.2e-08	5959	0.00522303	31.2769
GCST90032174	Acetobacterales abundance in stool	rs76652641	3	127753329	C	T	0.0324255	-0.0326318	0.0072457	6.7e-06	5959	0.00339213	20.2757
GCST90032174	Acetobacterales abundance in stool	rs55888898	3	193764868	G	A	0.213497	-0.0141117	0.00312713	6.4e-06	5959	0.00340574	20.3573
GCST90032174	Acetobacterales abundance in stool	rs164427	5	52669082	A	G	0.192714	-0.0151409	0.00324862	3.2e-06	5959	0.00363205	21.715
GCST90032174	Acetobacterales abundance in stool	rs1476635	7	2884635	G	A	0.147229	-0.0163208	0.00365078	7.8e-06	5959	0.0033426	19.9786
GCST90032174	Acetobacterales abundance in stool	rs9986739	7	8983936	T	C	0.131541	0.0183681	0.00387171	2.1e-06	5959	0.00376281	22.4997
GCST90032174	Acetobacterales abundance in stool	rs1867045	8	3199372	C	A	0.46804	0.0116268	0.00256147	5.6e-06	5959	0.00344564	20.5966
GCST90032174	Acetobacterales abundance in stool	rs10781012	9	71318836	G	A	0.13386	-0.0172745	0.0037525	4.2e-06	5959	0.00354368	21.1848
GCST90032174	Acetobacterales abundance in stool	rs12554240	9	87270113	C	T	0.209324	-0.0140188	0.00312371	7.2e-06	5959	0.00336854	20.1342
GCST90032174	Acetobacterales abundance in stool	rs10878425	12	66452358	T	C	0.337956	-0.0124292	0.00270984	4.5e-06	5959	0.00351799	21.0307
GCST90032174	Acetobacterales abundance in stool	rs4774384	15	61044429	T	C	0.435166	-0.0117459	0.00261171	6.9e-06	5959	0.00338281	20.2198
GCST90032174	Acetobacterales abundance in stool	rs116870050	15	66975983	A	G	0.0822114	0.0210636	0.00461458	5e-06	5959	0.00348427	20.8284
GCST90032174	Acetobacterales abundance in stool	rs13337877	16	5406327	A	G	0.164213	-0.0157458	0.00349669	6.7e-06	5959	0.0033913	20.2707
GCST90032174	Acetobacterales abundance in stool	rs118022621	16	78792137	G	A	0.0356602	-0.0317201	0.0068693	3.9e-06	5959	0.00356549	21.3156
GCST90032174	Acetobacterales abundance in stool	rs2827109	21	21885876	G	A	0.249063	-0.0136058	0.00297597	4.8e-06	5959	0.0034954	20.8951
GCST90032175	Achromobacter abundance in stool	rs59655337	1	98521908	A	G	0.0410993	-0.0468773	0.00916444	3.1e-07	5959	0.00437157	26.1558
GCST90032175	Achromobacter abundance in stool	rs1378751	2	137747119	T	C	0.202343	-0.0205893	0.0046553	9.7e-06	5959	0.00327183	19.5543
GCST90032175	Achromobacter abundance in stool	rs143189136	3	197808402	T	C	0.0230964	-0.0575443	0.0123714	3.3e-06	5959	0.00361759	21.6282
GCST90032175	Achromobacter abundance in stool	rs2518642	4	17465870	T	C	0.316773	0.0190745	0.00388779	9.3e-07	5959	0.00402325	24.0633
GCST90032175	Achromobacter abundance in stool	rs7773795	6	106626064	C	T	0.0949739	0.0340796	0.00620627	4e-08	5959	0.00503457	30.1427
GCST90032175	Achromobacter abundance in stool	rs78195101	7	22359832	G	A	0.169445	0.0225597	0.00491728	4.5e-06	5959	0.00351975	21.0412
GCST90032175	Achromobacter abundance in stool	rs184866557	11	8944308	G	T	0.0141772	0.0694074	0.0152808	5.6e-06	5959	0.00345021	20.624
GCST90032175	Achromobacter abundance in stool	rs116935460	12	99792416	C	T	0.0122834	-0.0746139	0.016466	5.9e-06	5959	0.00343397	20.5266
GCST90032175	Achromobacter abundance in stool	rs75639327	13	112160477	G	A	0.114496	-0.0262084	0.0058935	8.7e-06	5959	0.00330767	19.7692
GCST90032175	Achromobacter abundance in stool	rs8139510	22	21094211	A	G	0.389237	-0.0174604	0.00388316	6.9e-06	5959	0.00338138	20.2112
GCST90032175	Achromobacter abundance in stool	rs80634	22	43897188	A	G	0.127993	0.0274364	0.00554301	7.4e-07	5959	0.00409456	24.4916
GCST90032176	Acidaminococcus fermentans abundance in stool	rs11746	1	161713346	G	A	0.492172	0.0431592	0.00862608	5.6e-07	5959	0.00418337	25.025
GCST90032176	Acidaminococcus fermentans abundance in stool	rs35933529	1	208475158	A	T	0.0747436	0.0766077	0.0165671	3.8e-06	5959	0.00357539	21.375
GCST90032176	Acidaminococcus fermentans abundance in stool	rs75704612	2	6163440	T	G	0.041879	0.100583	0.0215202	3e-06	5959	0.00365253	21.8379
GCST90032176	Acidaminococcus fermentans abundance in stool	rs1521662	2	212264486	G	T	0.267671	0.045742	0.00978068	2.9e-06	5959	0.00365702	21.8648
GCST90032176	Acidaminococcus fermentans abundance in stool	rs77637200	2	236769720	G	T	0.087817	0.0681176	0.0153191	8.7e-06	5959	0.00330705	19.7654
GCST90032176	Acidaminococcus fermentans abundance in stool	rs75037197	3	186242115	T	C	0.0144223	0.159013	0.0359603	9.8e-06	5959	0.00327056	19.5467
GCST90032176	Acidaminococcus fermentans abundance in stool	rs78108900	4	90826026	T	C	0.2333	-0.0487882	0.0101563	1.6e-06	5959	0.00385751	23.0681
GCST90032176	Acidaminococcus fermentans abundance in stool	rs2627838	4	142343967	T	C	0.0177815	0.154456	0.0325053	2e-06	5959	0.00377473	22.5712
GCST90032176	Acidaminococcus fermentans abundance in stool	rs141777731	4	186892935	G	C	0.0116044	0.21099	0.0393633	8.3e-08	5959	0.0047982	28.7207
GCST90032176	Acidaminococcus fermentans abundance in stool	rs161947	5	98932868	T	C	0.107473	0.0619313	0.0139237	8.7e-06	5959	0.00330901	19.7772
GCST90032176	Acidaminococcus fermentans abundance in stool	rs6932873	6	21070258	T	C	0.380264	-0.0398987	0.00881436	6e-06	5959	0.00342667	20.4828
GCST90032176	Acidaminococcus fermentans abundance in stool	rs28558255	7	153157991	A	G	0.0126369	0.188081	0.0383446	9.3e-07	5959	0.00402122	24.0511
GCST90032176	Acidaminococcus fermentans abundance in stool	rs62474725	8	3694900	C	G	0.0406957	0.102585	0.0219296	2.9e-06	5959	0.00365882	21.8756
GCST90032176	Acidaminococcus fermentans abundance in stool	rs79309432	8	69677529	G	A	0.0117766	0.183925	0.0401795	4.7e-06	5959	0.00350408	20.9472
GCST90032176	Acidaminococcus fermentans abundance in stool	rs12002726	9	4490880	T	C	0.211675	0.0489949	0.0108264	6e-06	5959	0.00342508	20.4733
GCST90032176	Acidaminococcus fermentans abundance in stool	rs78629689	9	135593983	C	A	0.0104677	0.187712	0.0422505	8.9e-06	5959	0.0033015	19.7322
GCST90032176	Acidaminococcus fermentans abundance in stool	rs11189608	10	98449014	T	C	0.0259028	0.121178	0.0272204	8.5e-06	5959	0.00331469	19.8113
GCST90032176	Acidaminococcus fermentans abundance in stool	rs117780817	12	76094129	G	C	0.0144744	0.209511	0.03537	3.2e-09	5959	0.00585357	35.075
GCST90032176	Acidaminococcus fermentans abundance in stool	rs73168307	12	101805449	A	G	0.045593	0.0918446	0.0206399	8.6e-06	5959	0.00331191	19.7946
GCST90032176	Acidaminococcus fermentans abundance in stool	rs151221450	13	112350728	C	T	0.0477119	0.0908785	0.0202781	7.4e-06	5959	0.00335918	20.0781
GCST90032176	Acidaminococcus fermentans abundance in stool	rs117404788	14	50844270	A	G	0.0117568	0.182162	0.0398568	4.9e-06	5959	0.00349315	20.8817
GCST90032176	Acidaminococcus fermentans abundance in stool	rs1453556	15	24821213	G	A	0.289006	-0.0425371	0.00946293	7e-06	5959	0.00337941	20.1994
GCST90032176	Acidaminococcus fermentans abundance in stool	rs28451465	15	39838704	G	T	0.0368699	0.104658	0.022975	5.2e-06	5959	0.00347017	20.7438
GCST90032177	Acidaminococcus sp900315205 abundance in stool	rs188890540	2	17905873	C	T	0.0496549	0.0695372	0.0153067	5.5e-06	5959	0.00345141	20.6312
GCST90032177	Acidaminococcus sp900315205 abundance in stool	rs630359	2	31267850	C	G	0.167571	0.042952	0.0091463	2.7e-06	5959	0.00368721	22.046
GCST90032177	Acidaminococcus sp900315205 abundance in stool	rs148894440	2	150004007	T	C	0.0543753	0.0678118	0.0147113	4e-06	5959	0.00355295	21.2404
GCST90032177	Acidaminococcus sp900315205 abundance in stool	rs9833967	3	32807253	T	C	0.286735	0.0341244	0.00750935	5.5e-06	5959	0.00345342	20.6433
GCST90032177	Acidaminococcus sp900315205 abundance in stool	rs114480009	3	192672011	G	A	0.0143848	0.136536	0.0280914	1.2e-06	5959	0.00394872	23.6158
GCST90032177	Acidaminococcus sp900315205 abundance in stool	rs73252933	4	54115893	C	T	0.0517474	-0.0692967	0.0147916	2.8e-06	5959	0.00366965	21.9406
GCST90032177	Acidaminococcus sp900315205 abundance in stool	rs80238466	4	133461494	C	T	0.0153911	-0.121426	0.0269845	6.8e-06	5959	0.00338648	20.2418
GCST90032177	Acidaminococcus sp900315205 abundance in stool	rs57655157	5	57343231	A	G	0.143641	0.0445382	0.00945739	2.5e-06	5959	0.00370797	22.1706
GCST90032177	Acidaminococcus sp900315205 abundance in stool	rs30747	5	136003151	C	T	0.0305878	-0.0864659	0.0195037	9.3e-06	5959	0.0032874	19.6476
GCST90032177	Acidaminococcus sp900315205 abundance in stool	rs56240842	5	159376471	A	G	0.0550583	-0.066734	0.0144714	4e-06	5959	0.00355593	21.2582
GCST90032177	Acidaminococcus sp900315205 abundance in stool	rs139614351	6	73083022	G	C	0.0105485	0.148108	0.0326419	5.7e-06	5959	0.00344298	20.5807
GCST90032177	Acidaminococcus sp900315205 abundance in stool	rs4621606	6	90825639	T	C	0.212024	-0.0373012	0.00816423	4.9e-06	5959	0.00349078	20.8674
GCST90032177	Acidaminococcus sp900315205 abundance in stool	rs2543062	8	39974506	A	G	0.189949	0.0386146	0.00846332	5.1e-06	5959	0.00348124	20.8102
GCST90032177	Acidaminococcus sp900315205 abundance in stool	rs7930399	11	45376666	A	C	0.35652	-0.0308933	0.00692521	8.2e-06	5959	0.00332845	19.8938
GCST90032177	Acidaminococcus sp900315205 abundance in stool	rs138999137	12	13382810	G	C	0.0111878	0.185868	0.0315139	3.7e-09	5959	0.00580368	34.7744
GCST90032177	Acidaminococcus sp900315205 abundance in stool	rs789019	12	28716499	A	G	0.0647603	-0.0647339	0.0134341	1.4e-06	5959	0.00388136	23.2114
GCST90032177	Acidaminococcus sp900315205 abundance in stool	rs10859228	12	91909211	G	A	0.45614	-0.0322097	0.00663439	1.2e-06	5959	0.00393988	23.5627
GCST90032177	Acidaminococcus sp900315205 abundance in stool	rs78002322	13	103379288	T	G	0.0150204	0.123785	0.0273769	6.1e-06	5959	0.00341906	20.4372
GCST90032177	Acidaminococcus sp900315205 abundance in stool	rs10162919	15	31003585	C	A	0.312754	0.0320963	0.00709127	6e-06	5959	0.00342608	20.4793
GCST90032177	Acidaminococcus sp900315205 abundance in stool	rs11650345	17	79371574	A	C	0.151984	0.0412605	0.00930995	9.3e-06	5959	0.00328528	19.6349
GCST90032177	Acidaminococcus sp900315205 abundance in stool	rs17408183	18	6171675	C	T	0.0180988	0.110297	0.0249091	9.5e-06	5959	0.00327953	19.6004
GCST90032178	Acidobacteriales abundance in stool	rs2797225	1	215745224	T	A	0.500084	0.0118582	0.00265371	7.9e-06	5959	0.00333968	19.9611
GCST90032178	Acidobacteriales abundance in stool	rs72773146	2	23296132	C	T	0.0310438	-0.0385648	0.00769699	5.4e-07	5959	0.00419509	25.0954
GCST90032178	Acidobacteriales abundance in stool	rs17738837	2	144438629	G	T	0.158773	-0.0162858	0.00364076	7.7e-06	5959	0.00334661	20.0027
GCST90032178	Acidobacteriales abundance in stool	rs115458621	2	144853746	G	A	0.100544	-0.0210889	0.00444503	2.1e-06	5959	0.00376312	22.5016
GCST90032178	Acidobacteriales abundance in stool	rs55888898	3	193764868	G	A	0.213497	-0.0150153	0.00323933	3.6e-06	5959	0.0035927	21.4789
GCST90032178	Acidobacteriales abundance in stool	rs2871406	4	29736358	T	C	0.472036	0.0120751	0.00269906	7.7e-06	5959	0.00334755	20.0083
GCST90032178	Acidobacteriales abundance in stool	rs117834141	7	33860562	G	A	0.0668308	-0.0236936	0.00533417	8.9e-06	5959	0.00330004	19.7234
GCST90032178	Acidobacteriales abundance in stool	rs11204010	8	18976133	T	A	0.142617	-0.0180146	0.00383069	2.6e-06	5959	0.00369754	22.108
GCST90032178	Acidobacteriales abundance in stool	rs7030685	9	38254694	G	C	0.474257	0.0124889	0.00264966	2.4e-06	5959	0.00371431	22.2087
GCST90032178	Acidobacteriales abundance in stool	rs111892487	9	72161021	T	C	0.0235889	-0.0408686	0.00874228	2.9e-06	5959	0.00365399	21.8466
GCST90032178	Acidobacteriales abundance in stool	rs12570042	10	89033631	A	G	0.124537	-0.0195239	0.00400064	1.1e-06	5959	0.00398078	23.8083
GCST90032178	Acidobacteriales abundance in stool	rs77874174	11	64459078	A	G	0.112271	-0.0187168	0.00422944	9.6e-06	5959	0.00327566	19.5772
GCST90032178	Acidobacteriales abundance in stool	rs9507799	13	26827100	T	C	0.461922	0.0126265	0.00268842	2.6e-06	5959	0.00368802	22.0509
GCST90032178	Acidobacteriales abundance in stool	rs56052861	15	94276034	C	T	0.121462	-0.0187565	0.00421447	8.6e-06	5959	0.00331286	19.8003
GCST90032178	Acidobacteriales abundance in stool	rs13337877	16	5406327	A	G	0.164213	-0.0198132	0.00362097	4.5e-08	5959	0.0049993	29.9305
GCST90032178	Acidobacteriales abundance in stool	rs111490410	16	49943818	C	T	0.0124958	-0.0566186	0.0120196	2.5e-06	5959	0.0037098	22.1816
GCST90032178	Acidobacteriales abundance in stool	rs12974710	19	15022648	T	C	0.12228	-0.020389	0.00405149	4.8e-07	5959	0.00423201	25.3172
GCST90032179	Actinobacteria abundance in stool	rs3940549	2	135381057	G	A	0.421891	0.0856809	0.00684579	6.1e-36	5959	0.0256141	156.594
GCST90032179	Actinobacteria abundance in stool	rs7369560	2	211640274	C	T	0.0450924	0.0761084	0.0161327	2.4e-06	5959	0.00372099	22.2487
GCST90032179	Actinobacteria abundance in stool	rs72660102	4	92358575	G	A	0.0784297	0.0581274	0.0123557	2.5e-06	5959	0.00370036	22.1249
GCST90032179	Actinobacteria abundance in stool	rs12501985	4	186799332	G	A	0.185324	0.0388009	0.00864	7.1e-06	5959	0.00337299	20.1609
GCST90032179	Actinobacteria abundance in stool	rs10440729	5	148814170	T	C	0.173411	0.0410487	0.00881147	3.2e-06	5959	0.00362869	21.6948
GCST90032179	Actinobacteria abundance in stool	rs472059	6	124595859	A	G	0.321387	0.0367925	0.00715519	2.7e-07	5959	0.00441754	26.432
GCST90032179	Actinobacteria abundance in stool	rs117583045	6	161773971	A	C	0.0563916	-0.0648764	0.0146634	9.7e-06	5959	0.00327421	19.5685
GCST90032179	Actinobacteria abundance in stool	rs143755003	7	99645210	T	C	0.025561	-0.0964529	0.0213046	6e-06	5959	0.00342783	20.4898
GCST90032179	Actinobacteria abundance in stool	rs11012543	10	21139896	G	A	0.013509	0.130345	0.0287948	6e-06	5959	0.00342686	20.484
GCST90032179	Actinobacteria abundance in stool	rs4764026	12	13682486	C	A	0.357958	0.0339505	0.00697091	1.1e-06	5959	0.00396474	23.712
GCST90032179	Actinobacteria abundance in stool	rs7156582	14	53720808	A	T	0.185714	0.0387383	0.00861581	6.9e-06	5959	0.003381	20.2089
GCST90032179	Actinobacteria abundance in stool	rs3803488	15	94855638	A	G	0.226043	0.0368617	0.00798195	3.9e-06	5959	0.00356622	21.32
GCST90032179	Actinobacteria abundance in stool	rs116980236	20	36827927	G	A	0.0637829	-0.0635304	0.01376	3.9e-06	5959	0.00356453	21.3099
GCST90032179	Actinobacteria abundance in stool	rs116897774	20	36880528	T	C	0.0105183	0.151975	0.032838	3.7e-06	5959	0.00358145	21.4114
GCST90032179	Actinobacteria abundance in stool	rs6067586	20	50896084	A	G	0.0191261	0.116407	0.0245081	2e-06	5959	0.00377159	22.5524
GCST90032180	Actinobacteriota abundance in stool	rs2164706	2	80769992	C	G	0.153084	0.0311264	0.00696623	7.9e-06	5959	0.00333915	19.958
GCST90032180	Actinobacteriota abundance in stool	rs3940549	2	135381057	G	A	0.421891	0.050729	0.00513697	5.3e-23	5959	0.0161018	97.4884
GCST90032180	Actinobacteriota abundance in stool	rs10440729	5	148814170	T	C	0.173411	0.0294462	0.00661194	8.4e-06	5959	0.0033173	19.8269
GCST90032180	Actinobacteriota abundance in stool	rs2983215	6	170248221	A	G	0.276251	-0.0254038	0.0055947	5.6e-06	5959	0.00344802	20.6109
GCST90032180	Actinobacteriota abundance in stool	rs797815	7	83988381	A	C	0.223312	-0.0273506	0.00601988	5.5e-06	5959	0.0034521	20.6354
GCST90032180	Actinobacteriota abundance in stool	rs112134915	8	1336506	G	A	0.0282142	0.0694174	0.0153756	6.3e-06	5959	0.00340891	20.3764
GCST90032180	Actinobacteriota abundance in stool	rs62484243	8	1425323	T	G	0.095639	0.0400151	0.00848481	2.4e-06	5959	0.00371854	22.234
GCST90032180	Actinobacteriota abundance in stool	rs1890115	9	82551078	T	G	0.147355	-0.0318961	0.00708692	6.8e-06	5959	0.00338776	20.2495
GCST90032180	Actinobacteriota abundance in stool	rs2250301	10	102788636	A	G	0.377686	-0.0229346	0.00516973	9.2e-06	5959	0.00329186	19.6744
GCST90032180	Actinobacteriota abundance in stool	rs771997	12	51964384	A	G	0.277544	-0.0250611	0.00558648	7.3e-06	5959	0.00336578	20.1177
GCST90032180	Actinobacteriota abundance in stool	rs6492094	13	108015309	C	T	0.31555	0.0246117	0.0055456	9.1e-06	5959	0.00329443	19.6898
GCST90032180	Actinobacteriota abundance in stool	rs35307665	15	33719560	T	C	0.172833	-0.031698	0.00670697	2.3e-06	5959	0.00373433	22.3288
GCST90032180	Actinobacteriota abundance in stool	rs73101198	20	24372596	C	T	0.0468165	0.0532742	0.01196	8.4e-06	5959	0.0033186	19.8347
GCST90032181	Actinomycetales abundance in stool	rs17091560	1	71644005	T	G	0.354191	0.0469395	0.010566	8.9e-06	5959	0.00330101	19.7292
GCST90032181	Actinomycetales abundance in stool	rs113201217	2	101451843	T	C	0.0148498	0.197561	0.0419434	2.5e-06	5959	0.00370927	22.1784
GCST90032181	Actinomycetales abundance in stool	rs3940549	2	135381057	G	A	0.421891	0.123463	0.0103317	6.5e-33	5959	0.023403	142.753
GCST90032181	Actinomycetales abundance in stool	rs116311695	2	168240300	G	C	0.0174272	-0.177325	0.0389791	5.4e-06	5959	0.00346097	20.6886
GCST90032181	Actinomycetales abundance in stool	rs71323798	3	197312881	G	A	0.0604517	-0.0949988	0.0213458	8.6e-06	5959	0.00331281	19.8
GCST90032181	Actinomycetales abundance in stool	rs10440729	5	148814170	T	C	0.173411	0.0624891	0.0132993	2.6e-06	5959	0.00369123	22.0701
GCST90032181	Actinomycetales abundance in stool	rs472059	6	124595859	A	G	0.321387	0.0530637	0.0107976	8.9e-07	5959	0.00403655	24.1432
GCST90032181	Actinomycetales abundance in stool	rs71513754	8	35345302	T	C	0.0591025	-0.0953413	0.0214991	9.2e-06	5959	0.0032894	19.6597
GCST90032181	Actinomycetales abundance in stool	rs76648959	8	70752304	A	G	0.0373665	-0.129661	0.026469	9.7e-07	5959	0.00401074	23.9882
GCST90032181	Actinomycetales abundance in stool	rs72781019	10	7683991	T	A	0.0126646	0.2057	0.0452761	5.5e-06	5959	0.00345188	20.6341
GCST90032181	Actinomycetales abundance in stool	rs2300246	12	13688823	T	A	0.247104	0.0554716	0.0116406	1.9e-06	5959	0.00379634	22.701
GCST90032181	Actinomycetales abundance in stool	rs116980236	20	36827927	G	A	0.0637829	-0.0922762	0.0207681	8.9e-06	5959	0.00330199	19.7351
GCST90032181	Actinomycetales abundance in stool	rs116897774	20	36880528	T	C	0.0105183	0.225686	0.0495628	5.3e-06	5959	0.00346749	20.7277
GCST90032182	Agathobacter sp000434275 abundance in stool	rs115275374	1	236572138	T	C	0.0351763	-0.20836	0.0464876	7.4e-06	5959	0.00335985	20.0821
GCST90032182	Agathobacter sp000434275 abundance in stool	rs10498122	2	221811794	T	A	0.0414873	-0.194491	0.0435015	7.8e-06	5959	0.0033432	19.9823
GCST90032182	Agathobacter sp000434275 abundance in stool	rs150195406	2	235293908	T	C	0.0705313	0.148125	0.0334119	9.3e-06	5959	0.00328739	19.6476
GCST90032182	Agathobacter sp000434275 abundance in stool	rs145825934	5	96888624	A	C	0.0289416	0.230205	0.0514158	7.6e-06	5959	0.00335277	20.0397
GCST90032182	Agathobacter sp000434275 abundance in stool	rs9273487	6	32660372	G	A	0.266989	-0.114566	0.0194374	3.8e-09	5959	0.00579612	34.7288
GCST90032182	Agathobacter sp000434275 abundance in stool	rs7836768	8	64474910	G	A	0.376137	-0.082043	0.0177492	3.8e-06	5959	0.00357271	21.3589
GCST90032182	Agathobacter sp000434275 abundance in stool	rs10972531	9	35631426	C	T	0.43128	0.0781078	0.017345	6.7e-06	5959	0.0033915	20.2719
GCST90032182	Agathobacter sp000434275 abundance in stool	rs2456556	11	93974476	A	G	0.200673	0.0979141	0.0211856	3.8e-06	5959	0.00357175	21.3532
GCST90032182	Agathobacter sp000434275 abundance in stool	rs146505472	12	55834956	G	C	0.0173435	-0.306083	0.0655829	3.1e-06	5959	0.00364199	21.7747
GCST90032182	Agathobacter sp000434275 abundance in stool	rs215095	16	15966537	G	A	0.210629	-0.0946242	0.0208801	5.8e-06	5959	0.00343456	20.5302
GCST90032182	Agathobacter sp000434275 abundance in stool	rs117149799	16	16911432	G	C	0.0372359	0.206501	0.045503	5.7e-06	5959	0.00344423	20.5882
GCST90032182	Agathobacter sp000434275 abundance in stool	rs783251	17	74524548	A	G	0.0403827	0.197431	0.0437049	6.3e-06	5959	0.00341281	20.3997
GCST90032182	Agathobacter sp000434275 abundance in stool	rs150639620	19	44878035	T	G	0.0414704	0.215365	0.0432182	6.3e-07	5959	0.0041499	24.824
GCST90032182	Agathobacter sp000434275 abundance in stool	rs8135707	22	34419793	T	C	0.0174702	-0.289594	0.0654743	9.7e-06	5959	0.00327221	19.5565
GCST90032183	Akkermansia muciniphila B abundance in stool	rs6427397	1	157735935	T	C	0.390564	0.112636	0.0194835	7.4e-09	5959	0.00557722	33.4099
GCST90032183	Akkermansia muciniphila B abundance in stool	rs7515552	1	168522088	A	G	0.0114517	0.411611	0.0890693	3.8e-06	5959	0.00357101	21.3487
GCST90032183	Akkermansia muciniphila B abundance in stool	rs142424565	2	9212526	A	G	0.0241373	0.292508	0.061542	2e-06	5959	0.00377673	22.5833
GCST90032183	Akkermansia muciniphila B abundance in stool	rs6799456	3	11884415	T	C	0.177864	0.116139	0.0245918	2.3e-06	5959	0.00372889	22.2961
GCST90032183	Akkermansia muciniphila B abundance in stool	rs409972	3	21405782	C	A	0.416907	-0.0866041	0.0191891	6.4e-06	5959	0.00340653	20.3621
GCST90032183	Akkermansia muciniphila B abundance in stool	rs1543247	3	114846365	G	C	0.017839	0.35097	0.0715696	9.4e-07	5959	0.00401939	24.0401
GCST90032183	Akkermansia muciniphila B abundance in stool	rs114151759	3	132899973	G	A	0.0776225	0.161711	0.0352602	4.5e-06	5959	0.00351727	21.0263
GCST90032183	Akkermansia muciniphila B abundance in stool	rs34935748	3	139146719	G	T	0.249159	0.097063	0.021765	8.2e-06	5959	0.00332636	19.8813
GCST90032183	Akkermansia muciniphila B abundance in stool	rs13087765	3	139267141	T	G	0.284162	0.103438	0.0208739	7.2e-07	5959	0.00410387	24.5475
GCST90032183	Akkermansia muciniphila B abundance in stool	rs35187774	4	66730500	T	C	0.0335992	0.253428	0.0521041	1.2e-06	5959	0.00395432	23.6494
GCST90032183	Akkermansia muciniphila B abundance in stool	rs151213409	4	171550064	C	T	0.0141095	0.379393	0.0801805	2.2e-06	5959	0.00374317	22.3818
GCST90032183	Akkermansia muciniphila B abundance in stool	rs35746165	5	36071952	A	T	0.470568	0.088289	0.0189138	3e-06	5959	0.00364332	21.7826
GCST90032183	Akkermansia muciniphila B abundance in stool	rs117756856	7	18212452	A	G	0.0167484	0.355377	0.0735675	1.4e-06	5959	0.00390064	23.3271
GCST90032183	Akkermansia muciniphila B abundance in stool	rs5009626	8	408946	C	T	0.494911	-0.089156	0.0193945	4.3e-06	5959	0.00353373	21.1251
GCST90032183	Akkermansia muciniphila B abundance in stool	rs73666217	8	16767125	A	C	0.0299426	0.263187	0.0555388	2.1e-06	5959	0.0037543	22.4486
GCST90032183	Akkermansia muciniphila B abundance in stool	rs115278211	8	130847189	C	A	0.0288042	0.252169	0.0563035	7.5e-06	5959	0.0033549	20.0524
GCST90032183	Akkermansia muciniphila B abundance in stool	rs137941189	9	85065895	C	T	0.0106383	0.41827	0.0917081	5.1e-06	5959	0.00347865	20.7947
GCST90032183	Akkermansia muciniphila B abundance in stool	rs11256400	10	9952258	G	A	0.0359422	0.225559	0.0503856	7.6e-06	5959	0.00335178	20.0337
GCST90032183	Akkermansia muciniphila B abundance in stool	rs61022210	14	23436048	T	C	0.00898254	0.520887	0.100222	2e-07	5959	0.00451256	27.0032
GCST90032183	Akkermansia muciniphila B abundance in stool	rs71417993	14	32127741	A	C	0.0440804	0.217264	0.0463175	2.7e-06	5959	0.00367884	21.9958
GCST90032183	Akkermansia muciniphila B abundance in stool	rs1380737	17	12480231	A	T	0.165879	0.115531	0.0256643	6.7e-06	5959	0.00338915	20.2578
GCST90032183	Akkermansia muciniphila B abundance in stool	rs4890815	18	77301174	G	C	0.0118408	0.418757	0.0870327	1.5e-06	5959	0.00386992	23.1427
GCST90032183	Akkermansia muciniphila B abundance in stool	rs12981803	19	47342334	C	T	0.177273	-0.113501	0.0251266	6.3e-06	5959	0.00341251	20.3979
GCST90032184	Aliivibrio abundance in stool	rs78147929	1	57157111	T	C	0.118886	-0.0448436	0.00901846	6.6e-07	5959	0.00413204	24.7167
GCST90032184	Aliivibrio abundance in stool	rs6714153	2	11007917	G	T	0.18061	-0.0356844	0.00768932	3.5e-06	5959	0.00360115	21.5296
GCST90032184	Aliivibrio abundance in stool	rs72771466	2	23288553	T	C	0.0311126	0.0961387	0.0169482	1.4e-08	5959	0.00537078	32.1665
GCST90032184	Aliivibrio abundance in stool	rs6885159	5	118267111	G	A	0.162244	0.0355503	0.00792293	7.2e-06	5959	0.00336726	20.1265
GCST90032184	Aliivibrio abundance in stool	rs2213902	8	17397088	C	G	0.0794867	-0.0548863	0.0109152	4.9e-07	5959	0.00422525	25.2766
GCST90032184	Aliivibrio abundance in stool	rs7820268	8	39920010	T	C	0.28473	0.0301624	0.00647545	3.2e-06	5959	0.00362777	21.6893
GCST90032184	Aliivibrio abundance in stool	rs145111742	9	126794993	T	C	0.0196029	-0.0972476	0.0212841	4.9e-06	5959	0.00349104	20.869
GCST90032184	Aliivibrio abundance in stool	rs77140898	12	28528262	G	A	0.0363636	0.0741914	0.0156194	2e-06	5959	0.00377193	22.5545
GCST90032184	Aliivibrio abundance in stool	rs4943236	13	34613040	C	T	0.299966	0.0295093	0.00633764	3.2e-06	5959	0.00362503	21.6729
GCST90032184	Aliivibrio abundance in stool	rs2064827	14	68599594	C	A	0.144487	0.0373512	0.00833528	7.4e-06	5959	0.00335841	20.0735
GCST90032184	Aliivibrio abundance in stool	rs348373	19	6543331	T	C	0.133593	0.0385667	0.0086552	8.4e-06	5959	0.00332088	19.8484
GCST90032184	Aliivibrio abundance in stool	rs3787041	19	19120523	T	C	0.0991969	0.0437855	0.0097248	6.7e-06	5959	0.0033904	20.2653
GCST90032184	Aliivibrio abundance in stool	rs56204460	22	44740840	C	T	0.116111	0.0418737	0.0091829	5.1e-06	5959	0.00347726	20.7863
GCST90032185	Alistipes shahii abundance in stool	rs116278987	1	56856356	G	A	0.0397535	-0.185483	0.0413327	7.2e-06	5959	0.00336808	20.1314
GCST90032185	Alistipes shahii abundance in stool	rs12473111	2	36238963	A	G	0.0359797	-0.23729	0.0433455	4.4e-08	5959	0.00500402	29.9588
GCST90032185	Alistipes shahii abundance in stool	rs2161973	2	66778662	A	T	0.497087	-0.0775488	0.0167223	3.5e-06	5959	0.003596	21.4987
GCST90032185	Alistipes shahii abundance in stool	rs56173852	2	227653679	T	C	0.0297338	0.231136	0.0472752	1e-06	5959	0.00399536	23.8959
GCST90032185	Alistipes shahii abundance in stool	rs73095820	3	2153530	T	C	0.061701	-0.15082	0.0335423	6.9e-06	5959	0.00338133	20.2109
GCST90032185	Alistipes shahii abundance in stool	rs77459461	3	26222265	C	A	0.023299	-0.255893	0.0532281	1.5e-06	5959	0.00386349	23.1041
GCST90032185	Alistipes shahii abundance in stool	rs481706	6	125189776	T	C	0.38487	-0.0752552	0.0164889	5e-06	5959	0.00348338	20.823
GCST90032185	Alistipes shahii abundance in stool	rs62533202	9	9487798	C	T	0.0148865	-0.295141	0.0659109	7.5e-06	5959	0.00335361	20.0447
GCST90032185	Alistipes shahii abundance in stool	rs2118360	11	16222296	T	C	0.0125042	-0.356371	0.0726442	9.3e-07	5959	0.00402234	24.0579
GCST90032185	Alistipes shahii abundance in stool	rs79781895	11	29212628	T	C	0.0875336	-0.130841	0.0286542	5e-06	5959	0.00348675	20.8432
GCST90032185	Alistipes shahii abundance in stool	rs2900485	12	21418632	T	C	0.0422679	-0.189025	0.0402868	2.7e-06	5959	0.00368076	22.0073
GCST90032185	Alistipes shahii abundance in stool	rs4843605	16	87375439	T	C	0.378621	-0.0750576	0.0168474	8.4e-06	5959	0.00331976	19.8417
GCST90032185	Alistipes shahii abundance in stool	rs62052275	17	13987225	A	G	0.209603	0.0924896	0.0197631	2.9e-06	5959	0.00366192	21.8942
GCST90032185	Alistipes shahii abundance in stool	rs1634332	17	37043727	G	A	0.297573	-0.0804556	0.0180481	8.3e-06	5959	0.00332376	19.8657
GCST90032185	Alistipes shahii abundance in stool	rs113812503	19	56775256	A	G	0.0203927	0.260371	0.0574953	5.9e-06	5959	0.00342969	20.501
GCST90032185	Alistipes shahii abundance in stool	rs143127636	20	17285517	T	A	0.0219217	-0.278439	0.0549833	4.1e-07	5959	0.00428509	25.6361
GCST90032185	Alistipes shahii abundance in stool	rs112473938	22	31635634	A	G	0.0206584	0.257016	0.0563412	5.1e-06	5959	0.00348001	20.8028
GCST90032186	Alistipes abundance in stool	rs116240643	3	66745965	T	C	0.0111298	0.312204	0.0697253	7.5e-06	5959	0.00335324	20.0424
GCST90032186	Alistipes abundance in stool	rs76064520	3	153634636	A	C	0.0454316	-0.167056	0.0344455	1.2e-06	5959	0.00393165	23.5133
GCST90032186	Alistipes abundance in stool	rs159515	5	34138993	C	T	0.3734	0.066761	0.0149244	7.7e-06	5959	0.00334674	20.0035
GCST90032186	Alistipes abundance in stool	rs191639411	5	71981274	A	G	0.056737	-0.139647	0.0315002	9.3e-06	5959	0.00328725	19.6468
GCST90032186	Alistipes abundance in stool	rs112166600	6	46788783	C	T	0.0296429	-0.190456	0.0421828	6.3e-06	5959	0.00340927	20.3785
GCST90032186	Alistipes abundance in stool	rs112122255	9	131659919	T	C	0.0660329	-0.139342	0.0297145	2.7e-06	5959	0.00367667	21.9827
GCST90032186	Alistipes abundance in stool	rs34312679	10	89636377	C	T	0.241263	0.0777328	0.0170988	5.5e-06	5959	0.00345621	20.6601
GCST90032186	Alistipes abundance in stool	rs907203	11	7947015	G	A	0.448287	-0.0670799	0.014629	4.5e-06	5959	0.00351603	21.0189
GCST90032186	Alistipes abundance in stool	rs7109714	11	12449283	C	G	0.0395556	-0.171839	0.037887	5.7e-06	5959	0.00344027	20.5645
GCST90032186	Alistipes abundance in stool	rs55683640	11	121105602	C	A	0.0487057	0.149992	0.0337159	8.6e-06	5959	0.00331019	19.7843
GCST90032186	Alistipes abundance in stool	rs73187158	12	75217531	T	C	0.0440054	-0.162729	0.0354281	4.4e-06	5959	0.00352798	21.0906
GCST90032186	Alistipes abundance in stool	rs61941270	12	111672025	C	G	0.0903574	0.116199	0.0253397	4.5e-06	5959	0.0035164	21.0211
GCST90032186	Alistipes abundance in stool	rs1730971	16	8655958	T	A	0.18912	0.0828834	0.0184839	7.3e-06	5959	0.00336288	20.1003
GCST90032186	Alistipes abundance in stool	rs75266414	16	8717395	C	G	0.142725	-0.0996219	0.0209903	2.1e-06	5959	0.00376583	22.5178
GCST90032186	Alistipes abundance in stool	rs4556838	17	6795188	A	C	0.461402	-0.0656847	0.014385	5e-06	5959	0.00348673	20.8431
GCST90032186	Alistipes abundance in stool	rs1871324	17	22213630	T	G	0.287969	0.0728245	0.0162868	7.8e-06	5959	0.00334392	19.9865
GCST90032186	Alistipes abundance in stool	rs76873365	17	33661538	A	C	0.0366855	-0.197486	0.0388194	3.6e-07	5959	0.00432434	25.872
GCST90032186	Alistipes abundance in stool	rs1398956	18	36451471	A	G	0.0157983	-0.32067	0.057986	3.2e-08	5959	0.00510592	30.5721
GCST90032187	Alloprevotella abundance in stool	rs6777806	3	13772309	A	G	0.368942	-0.0552508	0.0122063	6e-06	5959	0.00342645	20.4816
GCST90032187	Alloprevotella abundance in stool	rs13140638	4	17042224	A	C	0.0306826	0.174562	0.0344008	3.9e-07	5959	0.00430246	25.7405
GCST90032187	Alloprevotella abundance in stool	rs72717131	4	134946474	C	T	0.030334	0.167584	0.0347729	1.4e-06	5959	0.00388258	23.2187
GCST90032187	Alloprevotella abundance in stool	rs35741	5	5826159	G	T	0.293933	-0.0618174	0.0131504	2.6e-06	5959	0.00369456	22.0901
GCST90032187	Alloprevotella abundance in stool	rs250083	5	142587545	T	C	0.169415	0.0725504	0.0163428	9e-06	5959	0.00329624	19.7007
GCST90032187	Alloprevotella abundance in stool	rs752727	6	109335072	G	A	0.0757627	-0.105977	0.0224356	2.3e-06	5959	0.00373037	22.305
GCST90032187	Alloprevotella abundance in stool	rs117557870	7	7399018	T	C	0.0424552	0.134966	0.0294431	4.6e-06	5959	0.00351382	21.0056
GCST90032187	Alloprevotella abundance in stool	rs62502155	8	27127195	T	C	0.0120866	0.307901	0.0542277	1.4e-08	5959	0.005381	32.2281
GCST90032187	Alloprevotella abundance in stool	rs3780030	8	139689680	C	T	0.240916	0.0621357	0.0139173	8e-06	5959	0.00333387	19.9263
GCST90032187	Alloprevotella abundance in stool	rs72683367	8	142057293	T	C	0.0655581	0.105977	0.0239378	9.5e-06	5959	0.00327835	19.5934
GCST90032187	Alloprevotella abundance in stool	rs12236763	9	117644570	C	G	0.230391	0.0646844	0.013921	3.4e-06	5959	0.00361006	21.583
GCST90032187	Alloprevotella abundance in stool	rs61901912	11	131474446	G	A	0.127314	-0.0795757	0.0177583	7.4e-06	5959	0.00335833	20.073
GCST90032187	Alloprevotella abundance in stool	rs60703460	12	99880043	G	T	0.267289	0.0600599	0.0133803	7.2e-06	5959	0.00336975	20.1415
GCST90032187	Alloprevotella abundance in stool	rs11615164	12	127476355	A	G	0.0384875	-0.138686	0.0304005	5.1e-06	5959	0.0034803	20.8045
GCST90032187	Alloprevotella abundance in stool	rs2063902	15	58142264	A	G	0.0178841	-0.203267	0.0449243	6e-06	5959	0.0034238	20.4656
GCST90032187	Alloprevotella abundance in stool	rs1392164	15	87131082	T	C	0.0294566	0.157114	0.035292	8.5e-06	5959	0.00331483	19.8121
GCST90032187	Alloprevotella abundance in stool	rs11860707	16	79542984	A	C	0.0142761	0.231135	0.0502417	4.2e-06	5959	0.00353907	21.1571
GCST90032187	Alloprevotella abundance in stool	rs35171791	18	34443157	T	C	0.075606	0.110009	0.0225686	1.1e-06	5959	0.00397142	23.7521
GCST90032187	Alloprevotella abundance in stool	rs150759482	19	2390893	A	G	0.0131424	0.281051	0.0525054	8.7e-08	5959	0.00478526	28.6429
GCST90032187	Alloprevotella abundance in stool	rs7250983	19	7806625	A	G	0.0139825	0.22674	0.0506797	7.7e-06	5959	0.00334779	20.0098
GCST90032187	Alloprevotella abundance in stool	rs62103331	19	31684878	G	A	0.0320415	0.152383	0.0338119	6.6e-06	5959	0.0033969	20.3043
GCST90032188	Alteromonadaceae abundance in stool	rs10785793	1	106615879	A	G	0.210216	-0.0149635	0.00335607	8.2e-06	5959	0.00332495	19.8728
GCST90032188	Alteromonadaceae abundance in stool	rs115353976	1	172531582	T	C	0.0347351	0.0338631	0.00750925	6.5e-06	5959	0.00340101	20.3289
GCST90032188	Alteromonadaceae abundance in stool	rs12720529	1	186893674	A	G	0.0235234	0.0420362	0.00903029	3.2e-06	5959	0.00362321	21.662
GCST90032188	Alteromonadaceae abundance in stool	rs62153550	2	83548634	T	G	0.0259609	0.0386248	0.00866223	8.2e-06	5959	0.00332547	19.8759
GCST90032188	Alteromonadaceae abundance in stool	rs6759004	2	201139953	T	C	0.119688	-0.0185415	0.00419098	9.7e-06	5959	0.00327387	19.5665
GCST90032188	Alteromonadaceae abundance in stool	rs71310518	3	172632092	C	T	0.211445	-0.0153128	0.00341067	7.1e-06	5959	0.00337124	20.1504
GCST90032188	Alteromonadaceae abundance in stool	rs11720343	3	189925632	G	C	0.161564	-0.017236	0.00371574	3.5e-06	5959	0.00359785	21.5098
GCST90032188	Alteromonadaceae abundance in stool	rs72710623	5	2102641	G	C	0.100119	-0.0203918	0.00459034	8.9e-06	5959	0.00330075	19.7277
GCST90032188	Alteromonadaceae abundance in stool	rs6866985	5	79608135	T	C	0.170455	0.0159764	0.00360184	9.2e-06	5959	0.00329082	19.6681
GCST90032188	Alteromonadaceae abundance in stool	rs17646004	6	18711185	T	C	0.0803918	0.0224007	0.00504352	8.9e-06	5959	0.00329949	19.7201
GCST90032188	Alteromonadaceae abundance in stool	rs62463250	7	72403243	C	A	0.142371	-0.0188957	0.00395694	1.8e-06	5959	0.00381219	22.7961
GCST90032188	Alteromonadaceae abundance in stool	rs62477573	7	142052035	G	C	0.114709	0.019673	0.00434805	6.1e-06	5959	0.00342365	20.4647
GCST90032188	Alteromonadaceae abundance in stool	rs76893631	9	106396073	C	T	0.0372286	0.0347115	0.00719196	1.4e-06	5959	0.0038939	23.2866
GCST90032188	Alteromonadaceae abundance in stool	rs10733962	10	56562128	A	G	0.193684	-0.0153406	0.00343692	8.1e-06	5959	0.00333214	19.9159
GCST90032188	Alteromonadaceae abundance in stool	rs3781800	11	19186868	T	G	0.112181	0.0197711	0.00441484	7.5e-06	5959	0.00335428	20.0487
GCST90032188	Alteromonadaceae abundance in stool	rs4645932	11	65717514	T	C	0.0664818	0.0242386	0.00543186	8.1e-06	5959	0.0033304	19.9055
GCST90032188	Alteromonadaceae abundance in stool	rs142956197	12	32922692	C	T	0.0252072	0.0395076	0.00877507	6.7e-06	5959	0.0033901	20.2635
GCST90032188	Alteromonadaceae abundance in stool	rs9506420	13	20037773	C	T	0.0366795	0.0355162	0.00730646	1.2e-06	5959	0.00394954	23.6207
GCST90032188	Alteromonadaceae abundance in stool	rs2586183	15	79887764	T	A	0.454492	0.0128685	0.00270837	2e-06	5959	0.00377419	22.5681
GCST90032188	Alteromonadaceae abundance in stool	rs4794088	17	50017665	A	G	0.281141	0.0139922	0.00310925	6.8e-06	5959	0.00338699	20.2449
GCST90032188	Alteromonadaceae abundance in stool	rs62123114	19	7957636	C	G	0.0185839	0.04521	0.0101682	8.7e-06	5959	0.0033065	19.7622
GCST90032188	Alteromonadaceae abundance in stool	rs328501	20	57442699	C	G	0.321326	-0.0170641	0.00296328	8.5e-09	5959	0.00553398	33.1494
GCST90032188	Alteromonadaceae abundance in stool	rs118100157	22	46858684	A	G	0.0208789	0.0445805	0.00965115	3.9e-06	5959	0.00356785	21.3298
GCST90032189	An181 abundance in stool	rs6697926	1	33892597	C	T	0.361313	0.0483724	0.00886599	4.9e-08	5959	0.00497054	29.7574
GCST90032189	An181 abundance in stool	rs34149604	2	69165209	T	C	0.292405	0.0422683	0.0093334	5.9e-06	5959	0.00342992	20.5024
GCST90032189	An181 abundance in stool	rs6711301	2	221605925	C	T	0.0510721	-0.0864091	0.0192541	7.2e-06	5959	0.00336848	20.1338
GCST90032189	An181 abundance in stool	rs11709003	3	73753097	A	C	0.294708	0.0413759	0.00928569	8.4e-06	5959	0.00332084	19.8482
GCST90032189	An181 abundance in stool	rs77085425	3	186885998	C	A	0.0236274	0.126865	0.0283422	7.6e-06	5959	0.00335108	20.0295
GCST90032189	An181 abundance in stool	rs6834989	4	177731849	C	T	0.326897	0.0423093	0.00916419	3.9e-06	5959	0.00356418	21.3078
GCST90032189	An181 abundance in stool	rs139588694	4	181118108	G	A	0.0157913	0.158035	0.0340804	3.5e-06	5959	0.0035955	21.4957
GCST90032189	An181 abundance in stool	rs6866016	5	9980203	A	G	0.150378	0.0580378	0.0117835	8.4e-07	5959	0.00405448	24.2509
GCST90032189	An181 abundance in stool	rs1599011	6	67223029	T	G	0.364858	-0.0404217	0.00875908	3.9e-06	5959	0.00356114	21.2895
GCST90032189	An181 abundance in stool	rs76013864	6	123774740	C	T	0.0329246	0.107349	0.0238905	7e-06	5959	0.00337678	20.1837
GCST90032189	An181 abundance in stool	rs13222101	7	17683648	G	A	0.150637	-0.0526648	0.0119013	9.6e-06	5959	0.00327532	19.5752
GCST90032189	An181 abundance in stool	rs242021	12	3678400	C	T	0.245113	-0.0439852	0.0098012	7.2e-06	5959	0.00336834	20.133
GCST90032189	An181 abundance in stool	rs7165513	15	95330896	T	A	0.216556	0.0494512	0.0104332	2.1e-06	5959	0.00375587	22.4581
GCST90032189	An181 abundance in stool	rs74838822	16	84662608	A	C	0.0174555	-0.151178	0.032556	3.4e-06	5959	0.00360556	21.5561
GCST90032190	An7 abundance in stool	rs61742849	1	113683521	A	G	0.0188917	0.137142	0.0267657	3e-07	5959	0.00438633	26.2445
GCST90032190	An7 abundance in stool	rs4674463	2	219860110	A	C	0.0716093	-0.0710934	0.0143534	7.3e-07	5959	0.00410007	24.5247
GCST90032190	An7 abundance in stool	rs17258709	3	60066979	A	G	0.146414	-0.0480784	0.0105296	5e-06	5959	0.00348647	20.8416
GCST90032190	An7 abundance in stool	rs3911603	4	179546222	C	T	0.165043	-0.0438764	0.00992335	9.8e-06	5959	0.00327001	19.5434
GCST90032190	An7 abundance in stool	rs2852623	6	101865749	T	C	0.127107	-0.0556296	0.0111079	5.5e-07	5959	0.00419132	25.0728
GCST90032190	An7 abundance in stool	rs139195374	6	167517039	C	T	0.0769656	0.0655593	0.0146199	7.3e-06	5959	0.00336313	20.1018
GCST90032190	An7 abundance in stool	rs4722327	7	24121890	T	G	0.43882	0.034588	0.00738657	2.8e-06	5959	0.00366604	21.9189
GCST90032190	An7 abundance in stool	rs1016579	8	128187715	A	G	0.0424043	0.0817956	0.0181092	6.3e-06	5959	0.00341196	20.3946
GCST90032190	An7 abundance in stool	rs7043204	9	35898771	G	A	0.203498	0.0414647	0.00909919	5.2e-06	5959	0.0034727	20.759
GCST90032190	An7 abundance in stool	rs2797887	10	13929656	C	T	0.0197612	0.119365	0.0265818	7.1e-06	5959	0.00337244	20.1576
GCST90032190	An7 abundance in stool	rs2283177	11	2591641	T	C	0.0587888	0.0714829	0.0155977	4.6e-06	5959	0.00351222	20.996
GCST90032190	An7 abundance in stool	rs145171932	11	105583532	A	G	0.0272972	0.123477	0.0225103	4.1e-08	5959	0.00502399	30.079
GCST90032190	An7 abundance in stool	rs76928381	12	68482770	T	C	0.0166695	0.153177	0.0290407	1.3e-07	5959	0.00464704	27.8117
GCST90032190	An7 abundance in stool	rs118162561	13	55593007	C	G	0.0326105	0.0961169	0.020823	3.9e-06	5959	0.00356278	21.2994
GCST90032190	An7 abundance in stool	rs143347000	19	38860157	A	G	0.0910088	0.0574873	0.012811	7.2e-06	5959	0.00336775	20.1295
GCST90032191	Anaeromassilibacillus sp001305115 abundance in stool	rs13374146	1	1180851	C	T	0.0998612	0.0688409	0.0138571	6.8e-07	5959	0.00412458	24.6719
GCST90032191	Anaeromassilibacillus sp001305115 abundance in stool	rs72633018	1	7864539	T	C	0.104146	0.0662085	0.0135151	9.6e-07	5959	0.00401116	23.9907
GCST90032191	Anaeromassilibacillus sp001305115 abundance in stool	rs79027827	1	11617658	A	G	0.0133748	0.163155	0.0354868	4.3e-06	5959	0.00353473	21.1311
GCST90032191	Anaeromassilibacillus sp001305115 abundance in stool	rs36073842	1	204725300	C	G	0.053151	0.0868516	0.0183424	2.2e-06	5959	0.00374834	22.4129
GCST90032191	Anaeromassilibacillus sp001305115 abundance in stool	rs2406603	2	128934735	T	C	0.0146613	0.15323	0.0342986	7.9e-06	5959	0.00333818	19.9521
GCST90032191	Anaeromassilibacillus sp001305115 abundance in stool	rs41265405	3	179328179	T	C	0.0227731	0.121073	0.0270108	7.4e-06	5959	0.00336035	20.0851
GCST90032191	Anaeromassilibacillus sp001305115 abundance in stool	rs6797860	3	189763775	A	G	0.344747	0.0501061	0.00901749	2.8e-08	5959	0.00515457	30.8648
GCST90032191	Anaeromassilibacillus sp001305115 abundance in stool	rs116817680	4	20865649	A	C	0.0193147	0.130015	0.0291755	8.3e-06	5959	0.00332148	19.852
GCST90032191	Anaeromassilibacillus sp001305115 abundance in stool	rs115663226	4	67996969	A	G	0.0177909	0.138545	0.0313087	9.6e-06	5959	0.00327532	19.5752
GCST90032191	Anaeromassilibacillus sp001305115 abundance in stool	rs4476671	4	188249892	C	T	0.359801	0.0378549	0.00854368	9.4e-06	5959	0.00328362	19.6249
GCST90032191	Anaeromassilibacillus sp001305115 abundance in stool	rs114029987	5	2235173	T	C	0.0118927	0.167225	0.0374666	8.1e-06	5959	0.00333189	19.9144
GCST90032191	Anaeromassilibacillus sp001305115 abundance in stool	rs10073754	5	179879517	G	A	0.119708	0.0597209	0.0127146	2.6e-06	5959	0.00368866	22.0547
GCST90032191	Anaeromassilibacillus sp001305115 abundance in stool	rs78613394	6	65055159	G	A	0.0159511	0.194369	0.0327134	2.8e-09	5959	0.0058893	35.2904
GCST90032191	Anaeromassilibacillus sp001305115 abundance in stool	rs7047189	9	73854997	C	G	0.197161	-0.0497381	0.0102346	1.2e-06	5959	0.00394771	23.6097
GCST90032191	Anaeromassilibacillus sp001305115 abundance in stool	rs79345250	11	72301329	C	T	0.0521917	0.0896092	0.0183788	1.1e-06	5959	0.00397346	23.7643
GCST90032191	Anaeromassilibacillus sp001305115 abundance in stool	rs12184590	13	70710537	A	G	0.0767638	0.0691019	0.0155286	8.6e-06	5959	0.00331208	19.7956
GCST90032191	Anaeromassilibacillus sp001305115 abundance in stool	rs140944564	14	101091026	T	A	0.0113714	0.186157	0.0380046	9.7e-07	5959	0.00401022	23.985
GCST90032191	Anaeromassilibacillus sp001305115 abundance in stool	rs692938	15	39877658	G	T	0.16462	0.048726	0.0110129	9.7e-06	5959	0.00327431	19.5692
GCST90032191	Anaeromassilibacillus sp001305115 abundance in stool	rs116960684	18	35286366	T	C	0.0403912	0.0998411	0.0209755	1.9e-06	5959	0.00378767	22.649
GCST90032191	Anaeromassilibacillus sp001305115 abundance in stool	rs117707379	18	64580720	A	C	0.0133808	0.160876	0.0357729	6.9e-06	5959	0.00338243	20.2175
GCST90032191	Anaeromassilibacillus sp001305115 abundance in stool	rs502102	19	34235976	A	T	0.462417	0.0380007	0.00832515	5e-06	5959	0.00348425	20.8283
GCST90032191	Anaeromassilibacillus sp001305115 abundance in stool	rs2657916	19	52390286	A	G	0.116752	0.0609964	0.0127445	1.7e-06	5959	0.00382933	22.899
GCST90032191	Anaeromassilibacillus sp001305115 abundance in stool	rs16986570	21	30311245	T	C	0.0161399	0.147612	0.0325774	5.9e-06	5959	0.00343355	20.5241
GCST90032191	Anaeromassilibacillus sp001305115 abundance in stool	rs117881779	22	32515760	T	C	0.0263957	0.117344	0.0254334	4e-06	5959	0.00355952	21.2798
GCST90032192	Aneurinibacillaceae abundance in stool	rs12403333	1	198204181	C	G	0.0816961	-0.0419748	0.00814189	2.5e-07	5959	0.00444039	26.5694
GCST90032192	Aneurinibacillaceae abundance in stool	rs187278301	1	210357689	A	G	0.0387271	-0.0516342	0.0114975	7.1e-06	5959	0.00337309	20.1615
GCST90032192	Aneurinibacillaceae abundance in stool	rs2005255	2	18835196	G	A	0.0455161	-0.0614355	0.0107976	1.3e-08	5959	0.00540329	32.3622
GCST90032192	Aneurinibacillaceae abundance in stool	rs11683301	2	25317116	T	C	0.0528318	-0.0448239	0.0100365	8e-06	5959	0.00333603	19.9393
GCST90032192	Aneurinibacillaceae abundance in stool	rs28715598	4	168768872	T	C	0.417319	-0.0218903	0.00457066	1.7e-06	5959	0.00383446	22.9298
GCST90032192	Aneurinibacillaceae abundance in stool	rs10069877	5	5286585	A	G	0.227342	-0.0243842	0.00535929	5.4e-06	5959	0.00346197	20.6946
GCST90032192	Aneurinibacillaceae abundance in stool	rs17407962	7	95798344	C	T	0.127248	-0.0299235	0.00665537	6.9e-06	5959	0.00338093	20.2085
GCST90032192	Aneurinibacillaceae abundance in stool	rs78877230	8	1118485	T	C	0.170662	0.0276926	0.00593026	3e-06	5959	0.00364603	21.7989
GCST90032192	Aneurinibacillaceae abundance in stool	rs4324912	8	73126419	C	T	0.42762	0.0211039	0.00453462	3.3e-06	5959	0.00362155	21.652
GCST90032192	Aneurinibacillaceae abundance in stool	rs4740421	9	130438081	C	T	0.269532	0.0241986	0.00513066	2.4e-06	5959	0.00371914	22.2376
GCST90032192	Aneurinibacillaceae abundance in stool	rs55643638	13	70799752	A	G	0.0717764	0.0391436	0.00866763	6.3e-06	5959	0.00341086	20.388
GCST90032192	Aneurinibacillaceae abundance in stool	rs71431495	13	95053030	T	C	0.0187785	-0.0740714	0.0165437	7.6e-06	5959	0.00335277	20.0396
GCST90032192	Aneurinibacillaceae abundance in stool	rs141785353	15	35000925	T	C	0.0386685	0.0533591	0.0116439	4.6e-06	5959	0.00351171	20.993
GCST90032192	Aneurinibacillaceae abundance in stool	rs62126240	19	57607050	T	C	0.05754	0.0440051	0.00966137	5.2e-06	5959	0.00346933	20.7388
GCST90032192	Aneurinibacillaceae abundance in stool	rs116901476	20	50626640	A	G	0.0254266	0.0654158	0.0141611	3.8e-06	5959	0.00356817	21.3317
GCST90032192	Aneurinibacillaceae abundance in stool	rs4820366	22	39074218	G	A	0.0473773	-0.0473658	0.0105705	7.4e-06	5959	0.00335818	20.0721
GCST90032193	Aneurinibacillales abundance in stool	rs12403333	1	198204181	C	G	0.0816961	-0.0386789	0.00760078	3.6e-07	5959	0.00432688	25.8873
GCST90032193	Aneurinibacillales abundance in stool	rs2005255	2	18835196	G	A	0.0455161	-0.0587374	0.0100799	5.6e-09	5959	0.00566599	33.9446
GCST90032193	Aneurinibacillales abundance in stool	rs11683301	2	25317116	T	C	0.0528318	-0.04195	0.00936942	7.6e-06	5959	0.00335279	20.0398
GCST90032193	Aneurinibacillales abundance in stool	rs145842565	2	206743005	G	A	0.0606265	0.0384688	0.00869193	9.6e-06	5959	0.00327632	19.5812
GCST90032193	Aneurinibacillales abundance in stool	rs182229451	2	236312868	T	C	0.0242112	0.0642229	0.0137133	2.8e-06	5959	0.00366714	21.9255
GCST90032193	Aneurinibacillales abundance in stool	rs28715598	4	168768872	T	C	0.417319	-0.0200986	0.00426688	2.5e-06	5959	0.00370957	22.1802
GCST90032193	Aneurinibacillales abundance in stool	rs10069877	5	5286585	A	G	0.227342	-0.0232158	0.00500315	3.5e-06	5959	0.00360031	21.5246
GCST90032193	Aneurinibacillales abundance in stool	rs78877230	8	1118485	T	C	0.170662	0.0265641	0.00553607	1.6e-06	5959	0.00384892	23.0166
GCST90032193	Aneurinibacillales abundance in stool	rs4324912	8	73126419	C	T	0.42762	0.0189508	0.0042332	7.6e-06	5959	0.00335186	20.0342
GCST90032193	Aneurinibacillales abundance in stool	rs4740421	9	130438081	C	T	0.269532	0.0222575	0.00478965	3.4e-06	5959	0.00361078	21.5874
GCST90032193	Aneurinibacillales abundance in stool	rs495314	11	95445126	C	A	0.0378533	-0.0493505	0.0110209	7.5e-06	5959	0.00335364	20.0449
GCST90032193	Aneurinibacillales abundance in stool	rs55643638	13	70799752	A	G	0.0717764	0.0371345	0.00809155	4.4e-06	5959	0.00352197	21.0545
GCST90032193	Aneurinibacillales abundance in stool	rs71431495	13	95053030	T	C	0.0187785	-0.0682503	0.0154441	9.9e-06	5959	0.00326655	19.5226
GCST90032193	Aneurinibacillales abundance in stool	rs141785353	15	35000925	T	C	0.0386685	0.0490904	0.01087	6.3e-06	5959	0.00341096	20.3886
GCST90032193	Aneurinibacillales abundance in stool	rs139029665	15	61274119	T	C	0.0107065	-0.0911341	0.0203138	7.2e-06	5959	0.00336621	20.1203
GCST90032193	Aneurinibacillales abundance in stool	rs62126240	19	57607050	T	C	0.05754	0.0418273	0.00901926	3.5e-06	5959	0.00359617	21.4997
GCST90032193	Aneurinibacillales abundance in stool	rs116901476	20	50626640	A	G	0.0254266	0.0607725	0.0132199	4.3e-06	5959	0.00353384	21.1257
GCST90032193	Aneurinibacillales abundance in stool	rs73150855	22	20035317	T	C	0.0425299	-0.0461902	0.0104321	9.5e-06	5959	0.00327911	19.5979
GCST90032193	Aneurinibacillales abundance in stool	rs4820366	22	39074218	G	A	0.0473773	-0.0453718	0.00986804	4.3e-06	5959	0.00353508	21.1332
GCST90032194	AR31 abundance in stool	rs2337372	2	27917482	A	G	0.25021	-0.0266816	0.00578824	4e-06	5959	0.00355313	21.2415
GCST90032194	AR31 abundance in stool	rs78292477	4	64276093	A	C	0.0167199	-0.106814	0.0195817	4.9e-08	5959	0.00496843	29.7447
GCST90032194	AR31 abundance in stool	rs72761817	5	41654144	G	A	0.0106992	-0.113498	0.0239062	2.1e-06	5959	0.00376827	22.5325
GCST90032194	AR31 abundance in stool	rs2396112	7	109486130	T	C	0.259549	-0.0255641	0.00577113	9.4e-06	5959	0.003282	19.6152
GCST90032194	AR31 abundance in stool	rs4320627	9	27175052	G	A	0.270238	-0.0272334	0.00562439	1.3e-06	5959	0.00391899	23.4373
GCST90032194	AR31 abundance in stool	rs117572057	10	118457860	C	A	0.0099849	-0.112162	0.024894	6.6e-06	5959	0.00339509	20.2935
GCST90032194	AR31 abundance in stool	rs323639	11	75986609	G	A	0.0339517	0.0650447	0.013922	3e-06	5959	0.00364972	21.821
GCST90032194	AR31 abundance in stool	rs11054070	12	10905948	C	G	0.125759	-0.033345	0.00752729	9.4e-06	5959	0.00328234	19.6173
GCST90032194	AR31 abundance in stool	rs11106355	12	77706450	G	A	0.279116	-0.0273302	0.0055749	9.5e-07	5959	0.00401689	24.0251
GCST90032194	AR31 abundance in stool	rs144125979	13	107660317	T	C	0.0305847	0.0679428	0.0148068	4.5e-06	5959	0.00352095	21.0484
GCST90032194	AR31 abundance in stool	rs76135523	16	81605269	T	G	0.0344357	-0.062815	0.0138183	5.5e-06	5959	0.00345574	20.6572
GCST90032194	AR31 abundance in stool	rs75066972	18	78157839	A	G	0.0209814	-0.0844413	0.0175499	1.5e-06	5959	0.00386993	23.1427
GCST90032194	AR31 abundance in stool	rs73618623	20	58936367	T	C	0.0857652	0.0402828	0.00899324	7.5e-06	5959	0.00335563	20.0568
GCST90032194	AR31 abundance in stool	rs28495372	22	43897472	A	G	0.0758692	0.0440096	0.00945192	3.2e-06	5959	0.00362497	21.6725
GCST90032195	Atopobiaceae abundance in stool	rs142752106	1	13546646	C	G	0.050608	0.0672541	0.0145762	4e-06	5959	0.00355981	21.2815
GCST90032195	Atopobiaceae abundance in stool	rs544038	1	89243780	C	T	0.0144611	0.125588	0.0267584	2.7e-06	5959	0.00368299	22.0207
GCST90032195	Atopobiaceae abundance in stool	rs76980483	1	202303760	T	C	0.0155248	0.118754	0.0257583	4e-06	5959	0.0035542	21.2479
GCST90032195	Atopobiaceae abundance in stool	rs1518655	2	35647029	A	G	0.194047	-0.0381364	0.00818362	3.2e-06	5959	0.00363108	21.7091
GCST90032195	Atopobiaceae abundance in stool	rs78875968	2	184451226	G	C	0.0133243	0.131684	0.0278415	2.2e-06	5959	0.00374007	22.3633
GCST90032195	Atopobiaceae abundance in stool	rs1072655	3	82605863	C	A	0.342344	0.0304568	0.00671913	5.8e-06	5959	0.00343617	20.5398
GCST90032195	Atopobiaceae abundance in stool	rs112290424	4	117036831	T	G	0.0119288	0.132109	0.0291673	5.9e-06	5959	0.00343089	20.5082
GCST90032195	Atopobiaceae abundance in stool	rs10428725	6	44144672	T	C	0.234265	-0.0347278	0.00760792	5e-06	5959	0.00348444	20.8294
GCST90032195	Atopobiaceae abundance in stool	rs6932768	6	140891325	C	A	0.491573	-0.0300223	0.00636178	2.4e-06	5959	0.00372338	22.2631
GCST90032195	Atopobiaceae abundance in stool	rs116848262	6	168086433	T	C	0.0523118	0.0649885	0.0142683	5.2e-06	5959	0.00346933	20.7388
GCST90032195	Atopobiaceae abundance in stool	rs6949097	7	29799929	T	C	0.445459	-0.0316359	0.00643272	8.7e-07	5959	0.00404239	24.1783
GCST90032195	Atopobiaceae abundance in stool	rs10810886	9	18018209	G	A	0.240057	0.033009	0.00746291	9.7e-06	5959	0.00327229	19.557
GCST90032195	Atopobiaceae abundance in stool	rs1077746	10	12553544	T	C	0.421782	-0.0301449	0.00662331	5.3e-06	5959	0.00346415	20.7077
GCST90032195	Atopobiaceae abundance in stool	rs9735474	11	69760283	A	G	0.387012	-0.0301297	0.00658898	4.8e-06	5959	0.0034967	20.9029
GCST90032195	Atopobiaceae abundance in stool	rs79402960	12	28798592	C	A	0.0158891	0.114731	0.0256135	7.5e-06	5959	0.00335576	20.0576
GCST90032195	Atopobiaceae abundance in stool	rs3825195	12	54579208	C	T	0.437374	0.0284599	0.00643008	9.6e-06	5959	0.00327669	19.5834
GCST90032195	Atopobiaceae abundance in stool	rs67547277	12	67303139	G	A	0.00974462	0.158627	0.0326147	1.2e-06	5959	0.00395397	23.6473
GCST90032195	Atopobiaceae abundance in stool	rs76692993	12	68391252	G	A	0.0129717	0.125369	0.0281897	8.7e-06	5959	0.00330816	19.7721
GCST90032195	Atopobiaceae abundance in stool	rs9565250	13	76221763	C	T	0.0737055	-0.0559564	0.0122791	5.2e-06	5959	0.00347282	20.7597
GCST90032195	Atopobiaceae abundance in stool	rs12890629	14	23557425	G	A	0.110707	0.0461918	0.0102877	7.1e-06	5959	0.00337173	20.1534
GCST90032195	Atopobiaceae abundance in stool	rs114822688	15	52653130	A	G	0.0293022	0.0862482	0.0189717	5.5e-06	5959	0.00345629	20.6605
GCST90032195	Atopobiaceae abundance in stool	rs181415	22	17757494	A	G	0.362628	-0.0318356	0.00684863	3.3e-06	5959	0.00361304	21.601
GCST90032196	Aureimonas abundance in stool	rs10916144	1	227432948	A	T	0.243794	0.0231239	0.00519986	8.7e-06	5959	0.0033077	19.7694
GCST90032196	Aureimonas abundance in stool	rs62114735	2	15892539	G	A	0.0368135	-0.0531453	0.0118978	7.9e-06	5959	0.00333712	19.9458
GCST90032196	Aureimonas abundance in stool	rs17024692	2	100747843	G	A	0.132259	-0.0314864	0.00667991	2.4e-06	5959	0.00371463	22.2105
GCST90032196	Aureimonas abundance in stool	rs1567477	4	178418326	A	G	0.305233	-0.022825	0.00482897	2.3e-06	5959	0.0037352	22.334
GCST90032196	Aureimonas abundance in stool	rs2644302	7	2887938	T	C	0.13414	-0.0293723	0.00658322	8.1e-06	5959	0.00332949	19.9
GCST90032196	Aureimonas abundance in stool	rs13259457	8	10577843	G	C	0.106675	-0.0324123	0.00721811	7.1e-06	5959	0.00337235	20.157
GCST90032196	Aureimonas abundance in stool	rs77844978	8	31453700	A	G	0.0228879	-0.0655817	0.0147646	8.9e-06	5959	0.00329999	19.7231
GCST90032196	Aureimonas abundance in stool	rs10122182	9	4728729	T	C	0.358307	-0.0213857	0.00463971	4e-06	5959	0.0035526	21.2383
GCST90032196	Aureimonas abundance in stool	rs35086974	10	49103296	G	A	0.199916	-0.0248818	0.00555039	7.4e-06	5959	0.0033611	20.0896
GCST90032196	Aureimonas abundance in stool	rs7925814	11	43096489	A	G	0.214105	0.0256372	0.00541206	2.2e-06	5959	0.00375155	22.4321
GCST90032196	Aureimonas abundance in stool	rs118154512	11	97789645	A	G	0.053247	-0.0474755	0.00988468	1.6e-06	5959	0.00385623	23.0605
GCST90032196	Aureimonas abundance in stool	rs116196949	18	9014770	T	C	0.0214863	-0.0707871	0.0153506	4e-06	5959	0.0035558	21.2575
GCST90032196	Aureimonas abundance in stool	rs138330498	19	18138631	A	G	0.0341699	-0.0553199	0.0122667	6.5e-06	5959	0.00340137	20.3311
GCST90032196	Aureimonas abundance in stool	rs111785063	19	22463283	A	G	0.0287715	0.0588879	0.0133233	9.9e-06	5959	0.00326764	19.5291
GCST90032196	Aureimonas abundance in stool	rs4803162	19	53705842	G	A	0.214468	-0.025242	0.00541855	3.2e-06	5959	0.00362852	21.6938
GCST90032196	Aureimonas abundance in stool	rs6106640	20	2404790	A	G	0.102575	-0.0335988	0.00739349	5.5e-06	5959	0.00345361	20.6444
GCST90032196	Aureimonas abundance in stool	rs76485293	20	21475983	C	G	0.040658	0.0611516	0.0111136	3.7e-08	5959	0.00505512	30.2664
GCST90032196	Aureimonas abundance in stool	rs117569402	21	30970876	C	T	0.0144854	0.0846476	0.0180622	2.8e-06	5959	0.00367212	21.9554
GCST90032197	Azorhizobium abundance in stool	rs3118061	1	57773989	G	A	0.157386	0.0300624	0.00668873	7e-06	5959	0.00337845	20.1936
GCST90032197	Azorhizobium abundance in stool	rs4375236	1	215206017	T	C	0.133485	-0.032928	0.00715234	4.1e-06	5959	0.00354421	21.1879
GCST90032197	Azorhizobium abundance in stool	rs34474338	2	191726395	T	C	0.462436	0.0228318	0.00495641	4.1e-06	5959	0.00354837	21.2129
GCST90032197	Azorhizobium abundance in stool	rs7632521	3	1072637	A	G	0.0412538	0.0590031	0.0125356	2.5e-06	5959	0.00370403	22.1469
GCST90032197	Azorhizobium abundance in stool	rs73112334	3	61130150	C	G	0.435087	-0.0220101	0.00492985	8e-06	5959	0.0033339	19.9265
GCST90032197	Azorhizobium abundance in stool	rs4679683	3	150813207	T	C	0.229565	-0.028072	0.00590763	2e-06	5959	0.00377489	22.5722
GCST90032197	Azorhizobium abundance in stool	rs144330193	5	19777246	T	C	0.0185216	0.0919923	0.0184112	5.8e-07	5959	0.00417205	24.957
GCST90032197	Azorhizobium abundance in stool	rs34567330	5	86265941	C	G	0.440268	0.0229138	0.00513799	8.2e-06	5959	0.0033265	19.8821
GCST90032197	Azorhizobium abundance in stool	rs141419882	9	2251054	C	G	0.0148965	-0.0903142	0.0203184	8.8e-06	5959	0.00330462	19.7509
GCST90032197	Azorhizobium abundance in stool	rs7030685	9	38254694	G	C	0.474257	0.0274235	0.00491233	2.4e-08	5959	0.00520274	31.1548
GCST90032197	Azorhizobium abundance in stool	rs4422885	9	96077253	A	G	0.048273	-0.0511303	0.0114446	7.9e-06	5959	0.00333833	19.9531
GCST90032197	Azorhizobium abundance in stool	rs77677735	9	103621217	A	G	0.0133613	-0.0946509	0.0212994	8.8e-06	5959	0.00330297	19.741
GCST90032197	Azorhizobium abundance in stool	rs10501481	11	80826293	G	A	0.0770072	-0.0407982	0.00913693	8e-06	5959	0.0033347	19.9313
GCST90032197	Azorhizobium abundance in stool	rs35919189	14	79577743	C	T	0.0637406	-0.0469757	0.0100875	3.2e-06	5959	0.00362601	21.6787
GCST90032197	Azorhizobium abundance in stool	rs1635166	15	28294688	C	T	0.0336417	0.0607466	0.0135682	7.6e-06	5959	0.00335249	20.038
GCST90032197	Azorhizobium abundance in stool	rs148358229	16	20079007	A	G	0.0347612	-0.0597385	0.0134873	9.5e-06	5959	0.00328139	19.6116
GCST90032197	Azorhizobium abundance in stool	rs113104285	19	18975107	G	A	0.0194838	-0.0783019	0.0176494	9.1e-06	5959	0.00329215	19.6761
GCST90032197	Azorhizobium abundance in stool	rs10423964	19	31273945	T	C	0.274411	0.0254183	0.00563601	6.5e-06	5959	0.0034017	20.3331
GCST90032198	Bacillaceae A abundance in stool	rs34653201	1	2854979	A	G	0.0337895	-0.0351142	0.00780142	6.8e-06	5959	0.00338821	20.2522
GCST90032198	Bacillaceae A abundance in stool	rs1371483	2	4841754	T	C	0.0480364	0.0311724	0.0064905	1.6e-06	5959	0.00385596	23.0589
GCST90032198	Bacillaceae A abundance in stool	rs112709876	2	49341277	T	C	0.0287502	0.0378407	0.00846347	7.8e-06	5959	0.00334344	19.9837
GCST90032198	Bacillaceae A abundance in stool	rs1879087	2	136064653	C	T	0.0677321	-0.0261238	0.00563526	3.6e-06	5959	0.00359342	21.4832
GCST90032198	Bacillaceae A abundance in stool	rs4973125	2	228770701	G	A	0.321807	0.0136924	0.00302089	5.8e-06	5959	0.00343575	20.5373
GCST90032198	Bacillaceae A abundance in stool	rs3774209	3	8652371	A	C	0.394164	-0.0141214	0.00288646	1e-06	5959	0.00400046	23.9265
GCST90032198	Bacillaceae A abundance in stool	rs6763811	3	124983463	C	T	0.318764	-0.017089	0.00299326	1.1e-08	5959	0.00544004	32.5836
GCST90032198	Bacillaceae A abundance in stool	rs17672625	4	112876830	G	A	0.126873	-0.0189572	0.00422595	7.3e-06	5959	0.0033656	20.1166
GCST90032198	Bacillaceae A abundance in stool	rs11964056	6	18611987	T	C	0.0894507	0.0222796	0.00491973	5.9e-06	5959	0.00342978	20.5015
GCST90032198	Bacillaceae A abundance in stool	rs114697521	6	58157477	C	T	0.0195352	0.0502133	0.0102809	1e-06	5959	0.00398719	23.8468
GCST90032198	Bacillaceae A abundance in stool	rs1709180	6	151862885	A	G	0.0629371	0.0263468	0.00579719	5.5e-06	5959	0.00345418	20.6479
GCST90032198	Bacillaceae A abundance in stool	rs79253912	17	9715199	A	G	0.0295889	-0.0385864	0.00844046	4.8e-06	5959	0.00349496	20.8925
GCST90032198	Bacillaceae A abundance in stool	rs143048866	19	7159005	T	C	0.0528157	-0.0293428	0.0063871	4.3e-06	5959	0.00352929	21.0984
GCST90032198	Bacillaceae A abundance in stool	rs9979304	21	39007606	G	A	0.437819	-0.01306	0.00284052	4.3e-06	5959	0.00353492	21.1322
GCST90032199	Bacillales A abundance in stool	rs4575107	1	106615677	G	A	0.214924	-0.0131305	0.00282374	3.3e-06	5959	0.00361549	21.6156
GCST90032199	Bacillales A abundance in stool	rs9836224	3	124979148	T	C	0.318826	-0.0139704	0.00246722	1.5e-08	5959	0.00535178	32.0521
GCST90032199	Bacillales A abundance in stool	rs75816161	3	191657744	C	T	0.0349697	0.0296759	0.00632002	2.7e-06	5959	0.00368632	22.0407
GCST90032199	Bacillales A abundance in stool	rs55888898	3	193764868	G	A	0.213497	0.0129486	0.00282771	4.7e-06	5959	0.00350653	20.9619
GCST90032199	Bacillales A abundance in stool	rs34555856	4	80715026	A	G	0.0503166	0.0269102	0.00534625	4.8e-07	5959	0.00423369	25.3273
GCST90032199	Bacillales A abundance in stool	rs62324492	4	124544765	T	A	0.0158382	0.0426718	0.00900297	2.1e-06	5959	0.0037558	22.4577
GCST90032199	Bacillales A abundance in stool	rs79539842	5	32372550	A	G	0.0331985	0.0288312	0.00646609	8.2e-06	5959	0.00332523	19.8745
GCST90032199	Bacillales A abundance in stool	rs80121911	7	33646288	G	C	0.0110511	0.0587665	0.0111626	1.4e-07	5959	0.00462957	27.7066
GCST90032199	Bacillales A abundance in stool	rs2930372	8	3908815	A	G	0.0678265	0.0209666	0.00456128	4.3e-06	5959	0.00353323	21.1221
GCST90032199	Bacillales A abundance in stool	rs13274629	8	4953488	A	C	0.144655	0.0145656	0.00328341	9.2e-06	5959	0.00329156	19.6726
GCST90032199	Bacillales A abundance in stool	rs117830300	8	67657572	A	G	0.0559032	0.0234899	0.00506106	3.5e-06	5959	0.00360196	21.5344
GCST90032199	Bacillales A abundance in stool	rs2492380	10	33658468	C	T	0.0128184	0.0475304	0.0103628	4.5e-06	5959	0.00351791	21.0302
GCST90032199	Bacillales A abundance in stool	rs144152600	11	84628496	A	C	0.0489647	0.0265415	0.00536735	7.6e-07	5959	0.00408676	24.4447
GCST90032199	Bacillales A abundance in stool	rs186791515	11	132385674	G	A	0.0172298	-0.0467388	0.00874329	9e-08	5959	0.00477259	28.5667
GCST90032199	Bacillales A abundance in stool	rs76485293	20	21475983	C	G	0.040658	-0.0262888	0.0057961	5.7e-06	5959	0.00344033	20.5648
GCST90032200	Bacilli A abundance in stool	rs12045973	1	230676436	T	C	0.241256	-0.00942261	0.00199661	2.4e-06	5959	0.00372359	22.2644
GCST90032200	Bacilli A abundance in stool	rs4988235	2	135851076	G	A	0.414723	-0.0100068	0.00176621	1.5e-08	5959	0.00535796	32.0893
GCST90032200	Bacilli A abundance in stool	rs77458651	3	69858250	A	G	0.166525	-0.0107196	0.00229813	3.1e-06	5959	0.00363791	21.7501
GCST90032200	Bacilli A abundance in stool	rs111440950	3	139521066	G	A	0.0116905	-0.0357045	0.00804287	9e-06	5959	0.00329622	19.7005
GCST90032200	Bacilli A abundance in stool	rs34746575	3	167528402	A	G	0.0524987	-0.0172086	0.0038763	9e-06	5959	0.00329647	19.702
GCST90032200	Bacilli A abundance in stool	rs77397796	5	5367039	T	C	0.0128075	0.0345762	0.00768347	6.8e-06	5959	0.00338683	20.2439
GCST90032200	Bacilli A abundance in stool	rs141470488	7	25851430	A	G	0.0120087	0.040303	0.00784663	2.8e-07	5959	0.00440775	26.3732
GCST90032200	Bacilli A abundance in stool	rs1989105	8	6523709	C	G	0.396862	0.00843744	0.00176278	1.7e-06	5959	0.00382988	22.9023
GCST90032200	Bacilli A abundance in stool	rs55889810	8	52992030	A	G	0.0459028	0.0184558	0.00413182	7.9e-06	5959	0.00333701	19.9451
GCST90032200	Bacilli A abundance in stool	rs4910383	11	11543456	T	C	0.0432838	0.0217642	0.00416474	1.7e-07	5959	0.00456195	27.3001
GCST90032200	Bacilli A abundance in stool	rs12417836	11	70243594	T	C	0.0655821	0.0163911	0.00347073	2.3e-06	5959	0.00372888	22.2961
GCST90032200	Bacilli A abundance in stool	rs112065305	11	111462655	A	G	0.0693857	0.015126	0.00338216	7.7e-06	5959	0.00334527	19.9947
GCST90032200	Bacilli A abundance in stool	rs12579191	12	43209995	C	T	0.131561	0.011348	0.00250207	5.7e-06	5959	0.00344009	20.5634
GCST90032200	Bacilli A abundance in stool	rs72642602	14	36472440	T	C	0.0754237	0.0154549	0.00326263	2.2e-06	5959	0.00375138	22.4311
GCST90032200	Bacilli A abundance in stool	rs112353795	15	84574862	C	T	0.0402116	0.0195711	0.00438566	8.1e-06	5959	0.00333072	19.9074
GCST90032200	Bacilli A abundance in stool	rs72843512	17	60092352	A	G	0.0785826	-0.0146231	0.00321467	5.4e-06	5959	0.00346041	20.6852
GCST90032200	Bacilli A abundance in stool	rs117505376	18	3197574	A	T	0.0498479	-0.0175595	0.00393913	8.3e-06	5959	0.00332357	19.8645
GCST90032200	Bacilli A abundance in stool	rs8133184	21	17417659	C	G	0.182945	0.0102439	0.00221329	3.7e-06	5959	0.00358197	21.4145
GCST90032200	Bacilli A abundance in stool	rs6517454	21	38275479	T	G	0.0301651	0.0243739	0.00505241	1.4e-06	5959	0.00389033	23.2652
GCST90032201	Bacillus AY abundance in stool	rs6714153	2	11007917	G	T	0.18061	-0.0306065	0.00672718	5.4e-06	5959	0.00346164	20.6926
GCST90032201	Bacillus AY abundance in stool	rs12612811	2	106040996	C	T	0.189812	-0.0307312	0.00649968	2.3e-06	5959	0.00373745	22.3475
GCST90032201	Bacillus AY abundance in stool	rs115056000	3	72359526	A	G	0.207914	0.0284359	0.00633882	7.3e-06	5959	0.00336573	20.1174
GCST90032201	Bacillus AY abundance in stool	rs6770435	3	169704937	A	G	0.289624	0.0261349	0.00566271	3.9e-06	5959	0.0035618	21.2935
GCST90032201	Bacillus AY abundance in stool	rs556746	4	2146980	A	G	0.0483384	-0.0523709	0.0118412	9.7e-06	5959	0.00327184	19.5543
GCST90032201	Bacillus AY abundance in stool	rs72836154	6	22241813	G	C	0.0113713	0.109291	0.0238959	4.8e-06	5959	0.00349806	20.9111
GCST90032201	Bacillus AY abundance in stool	rs9345991	6	67232019	A	T	0.347808	0.0238894	0.00540428	9.8e-06	5959	0.00326843	19.5339
GCST90032201	Bacillus AY abundance in stool	rs73573552	6	155997131	A	G	0.450951	0.0234987	0.00519619	6.1e-06	5959	0.00342024	20.4443
GCST90032201	Bacillus AY abundance in stool	rs74347426	7	77053425	C	G	0.0451442	0.0554115	0.0124433	8.5e-06	5959	0.00331675	19.8236
GCST90032201	Bacillus AY abundance in stool	rs12683181	9	91756046	C	T	0.298645	0.0253811	0.00561384	6.2e-06	5959	0.00341854	20.4341
GCST90032201	Bacillus AY abundance in stool	rs117726300	11	6028680	G	A	0.0349033	0.0617091	0.0139023	9e-06	5959	0.00329548	19.6961
GCST90032201	Bacillus AY abundance in stool	rs748144	13	112447570	A	G	0.224717	0.0280776	0.00620811	6.1e-06	5959	0.00342089	20.4482
GCST90032201	Bacillus AY abundance in stool	rs147784694	14	79636827	T	G	0.0348759	-0.0607719	0.01371	9.3e-06	5959	0.00328646	19.642
GCST90032201	Bacillus AY abundance in stool	rs80155722	14	99807742	A	G	0.0434931	0.0564745	0.0126741	8.4e-06	5959	0.00332087	19.8484
GCST90032201	Bacillus AY abundance in stool	rs8061031	16	24580513	A	G	0.485734	0.0239125	0.00518744	4e-06	5959	0.00355324	21.2421
GCST90032201	Bacillus AY abundance in stool	rs12448177	16	71511100	A	G	0.0189298	0.0865097	0.01892	4.8e-06	5959	0.00349617	20.8998
GCST90032201	Bacillus AY abundance in stool	rs114602896	17	76852936	T	C	0.011377	0.124088	0.0243153	3.3e-07	5959	0.00435144	26.0348
GCST90032201	Bacillus AY abundance in stool	rs80037567	18	505780	A	C	0.0170786	0.0892936	0.0198063	6.5e-06	5959	0.00339924	20.3183
GCST90032201	Bacillus AY abundance in stool	rs7263731	20	4866536	A	G	0.0119128	0.106109	0.0233157	5.3e-06	5959	0.0034636	20.7044
GCST90032201	Bacillus AY abundance in stool	rs62216401	20	18537655	G	A	0.0330864	-0.0653123	0.0140744	3.5e-06	5959	0.00360073	21.527
GCST90032201	Bacillus AY abundance in stool	rs79833227	20	45818004	A	C	0.15853	-0.0311643	0.00700937	8.7e-06	5959	0.00330632	19.7611
GCST90032202	Bacillus C abundance in stool	rs6714153	2	11007917	G	T	0.18061	-0.0279535	0.00599136	3.1e-06	5959	0.00363969	21.7608
GCST90032202	Bacillus C abundance in stool	rs182417149	2	83132242	G	A	0.0112852	-0.0995656	0.0215113	3.7e-06	5959	0.00358223	21.4161
GCST90032202	Bacillus C abundance in stool	rs191996265	2	183247367	G	A	0.046301	-0.0508481	0.0109116	3.2e-06	5959	0.00363094	21.7083
GCST90032202	Bacillus C abundance in stool	rs10201907	2	223053094	T	C	0.0279179	0.0641309	0.0137967	3.3e-06	5959	0.00361276	21.5992
GCST90032202	Bacillus C abundance in stool	rs12715572	3	61600450	A	G	0.276639	-0.0244572	0.0050943	1.6e-06	5959	0.00385296	23.0409
GCST90032202	Bacillus C abundance in stool	rs6804876	3	186562737	C	A	0.372222	-0.0267687	0.00471414	1.4e-08	5959	0.00538186	32.2332
GCST90032202	Bacillus C abundance in stool	rs74694536	5	31677832	A	G	0.067862	0.0427114	0.00920346	3.5e-06	5959	0.00360118	21.5298
GCST90032202	Bacillus C abundance in stool	rs140364652	7	55064475	A	C	0.0173518	0.0837255	0.01761	2e-06	5959	0.00377902	22.597
GCST90032202	Bacillus C abundance in stool	rs10781012	9	71318836	G	A	0.13386	0.0301737	0.00667714	6.2e-06	5959	0.00341521	20.4141
GCST90032202	Bacillus C abundance in stool	rs7037436	9	133794705	G	T	0.456945	0.0208618	0.00459216	5.5e-06	5959	0.00345139	20.6312
GCST90032202	Bacillus C abundance in stool	rs11794103	9	135928500	A	C	0.322184	-0.023131	0.0049258	2.7e-06	5959	0.00368687	22.044
GCST90032202	Bacillus C abundance in stool	rs17587238	10	118749180	A	G	0.0747146	0.0385592	0.00861643	7.6e-06	5959	0.00334943	20.0196
GCST90032202	Bacillus C abundance in stool	rs12275754	11	64452469	T	C	0.282225	0.0230648	0.00511803	6.6e-06	5959	0.00339659	20.3024
GCST90032202	Bacillus C abundance in stool	rs158106	14	77092978	G	T	0.358577	-0.0219	0.00474983	4e-06	5959	0.00355478	21.2513
GCST90032202	Bacillus C abundance in stool	rs74423748	17	50923556	A	G	0.011053	-0.0981993	0.0217775	6.5e-06	5959	0.00340054	20.3261
GCST90032202	Bacillus C abundance in stool	rs860180	19	44575111	C	T	0.232261	0.0249353	0.00538686	3.7e-06	5959	0.00358283	21.4196
GCST90032203	Bacillus abundance in stool	rs12757364	1	82592696	A	G	0.353861	0.015772	0.0033977	3.5e-06	5959	0.00360299	21.5406
GCST90032203	Bacillus abundance in stool	rs115874215	2	203850169	A	G	0.0253952	0.047869	0.0102806	3.2e-06	5959	0.00362511	21.6733
GCST90032203	Bacillus abundance in stool	rs71310518	3	172632092	C	T	0.211445	-0.0181349	0.00404036	7.2e-06	5959	0.00336939	20.1393
GCST90032203	Bacillus abundance in stool	rs77922087	4	31089564	G	A	0.154479	0.0226566	0.00446826	4e-07	5959	0.00429605	25.702
GCST90032203	Bacillus abundance in stool	rs117789627	7	110480101	C	G	0.0178962	0.061194	0.0120949	4.2e-07	5959	0.00427738	25.5898
GCST90032203	Bacillus abundance in stool	rs35450468	8	127073787	G	A	0.0727518	0.0297434	0.00624025	1.9e-06	5959	0.00379797	22.7107
GCST90032203	Bacillus abundance in stool	rs2184422	10	28778458	T	C	0.346649	0.0149844	0.0033834	9.5e-06	5959	0.00328074	19.6077
GCST90032203	Bacillus abundance in stool	rs138057271	13	77915207	T	G	0.0138446	0.0648391	0.0139261	3.2e-06	5959	0.00362464	21.6705
GCST90032203	Bacillus abundance in stool	rs2875074	17	14847525	C	G	0.205098	0.019413	0.0040563	1.7e-06	5959	0.003829	22.897
GCST90032203	Bacillus abundance in stool	rs72821769	17	16028379	A	G	0.121918	0.0261835	0.00500969	1.7e-07	5959	0.00456325	27.3079
GCST90032203	Bacillus abundance in stool	rs8080418	17	27757960	T	C	0.26879	0.0171803	0.00366045	2.7e-06	5959	0.00368313	22.0215
GCST90032203	Bacillus abundance in stool	rs117459480	17	48148078	A	G	0.0128918	0.0651368	0.0142792	5.1e-06	5959	0.00347983	20.8017
GCST90032203	Bacillus abundance in stool	rs72895127	18	39920099	T	C	0.0300436	0.0520217	0.00939955	3.1e-08	5959	0.00511393	30.6203
GCST90032203	Bacillus abundance in stool	rs150011658	18	51416178	C	T	0.0113636	0.0700329	0.0151182	3.6e-06	5959	0.00358814	21.4515
GCST90032203	Bacillus abundance in stool	rs1862456	19	8857873	A	C	0.466408	-0.0149431	0.00325853	4.5e-06	5959	0.00351669	21.0229
GCST90032204	Bacillus U abundance in stool	rs4255347	1	38420129	C	T	0.0443038	-0.0683033	0.0153913	9.1e-06	5959	0.00329402	19.6873
GCST90032204	Bacillus U abundance in stool	rs41285010	1	56708615	G	A	0.0315913	0.08974	0.0182341	8.6e-07	5959	0.00404826	24.2135
GCST90032204	Bacillus U abundance in stool	rs35908994	1	218166595	A	C	0.0402582	0.077261	0.0161797	1.8e-06	5959	0.00381195	22.7947
GCST90032204	Bacillus U abundance in stool	rs74743869	2	76709783	T	C	0.0886872	0.0506938	0.0114258	9.1e-06	5959	0.00329254	19.6784
GCST90032204	Bacillus U abundance in stool	rs11687684	2	107190307	T	C	0.197868	0.0379068	0.00794536	1.8e-06	5959	0.0038052	22.7542
GCST90032204	Bacillus U abundance in stool	rs10188368	2	144737103	A	G	0.124894	0.0432598	0.00966314	7.6e-06	5959	0.00335198	20.0349
GCST90032204	Bacillus U abundance in stool	rs78775534	2	191671352	G	A	0.0439161	0.0752356	0.0156059	1.4e-06	5959	0.00388513	23.234
GCST90032204	Bacillus U abundance in stool	rs10201907	2	223053094	T	C	0.0279179	0.111219	0.0193523	9.1e-09	5959	0.00551212	33.0177
GCST90032204	Bacillus U abundance in stool	rs12630499	3	121617882	T	C	0.14763	-0.0404499	0.00908118	8.4e-06	5959	0.00331844	19.8337
GCST90032204	Bacillus U abundance in stool	rs13140008	4	81003695	A	G	0.0539451	0.0657781	0.0144521	5.3e-06	5959	0.00346434	20.7088
GCST90032204	Bacillus U abundance in stool	rs71597328	5	175381094	A	G	0.0570757	0.0740244	0.0137066	6.6e-08	5959	0.00487076	29.1571
GCST90032204	Bacillus U abundance in stool	rs55728141	7	4809274	A	C	0.0858782	0.0511359	0.0114573	8.1e-06	5959	0.00333169	19.9132
GCST90032204	Bacillus U abundance in stool	rs500907	7	16553570	A	G	0.34574	-0.0298278	0.00674385	9.7e-06	5959	0.00327212	19.556
GCST90032204	Bacillus U abundance in stool	rs12350649	9	27174172	T	A	0.114639	-0.0469452	0.00985272	1.9e-06	5959	0.00379529	22.6947
GCST90032204	Bacillus U abundance in stool	rs73655567	9	116984909	A	C	0.0433755	0.073489	0.0155792	2.4e-06	5959	0.00372017	22.2438
GCST90032204	Bacillus U abundance in stool	rs11822329	11	9354758	T	C	0.237434	0.0342529	0.00755375	5.8e-06	5959	0.00343875	20.5553
GCST90032204	Bacillus U abundance in stool	rs7297939	12	42700483	A	G	0.314001	0.0337675	0.00685091	8.3e-07	5959	0.00406033	24.286
GCST90032204	Bacillus U abundance in stool	rs2269322	14	102983436	T	C	0.397393	0.034321	0.0065262	1.4e-07	5959	0.00461971	27.6473
GCST90032204	Bacillus U abundance in stool	rs74172688	19	5086062	A	G	0.113279	-0.0451738	0.0102062	9.6e-06	5959	0.00327677	19.5839
GCST90032205	Bacillus velezensis abundance in stool	rs7349466	3	17167066	T	G	0.0643014	0.0539531	0.0115113	2.8e-06	5959	0.00367293	21.9603
GCST90032205	Bacillus velezensis abundance in stool	rs113044297	3	50468626	T	C	0.0169834	0.120529	0.0218078	3.3e-08	5959	0.00509994	30.5361
GCST90032205	Bacillus velezensis abundance in stool	rs12634628	3	88406306	G	T	0.257165	0.0307069	0.0064414	1.9e-06	5959	0.00379914	22.7178
GCST90032205	Bacillus velezensis abundance in stool	rs74863371	4	56635466	A	C	0.053726	0.0556307	0.0124798	8.3e-06	5959	0.00332349	19.8641
GCST90032205	Bacillus velezensis abundance in stool	rs17053293	4	167469961	C	T	0.0668683	-0.0500874	0.0113226	9.7e-06	5959	0.00327316	19.5623
GCST90032205	Bacillus velezensis abundance in stool	rs384424	5	2608546	A	G	0.430684	-0.0256899	0.00575339	8e-06	5959	0.00333467	19.9311
GCST90032205	Bacillus velezensis abundance in stool	rs76812958	9	10579595	G	T	0.0722922	0.0594986	0.0108597	4.3e-08	5959	0.00501213	30.0077
GCST90032205	Bacillus velezensis abundance in stool	rs7358063	10	15181433	C	T	0.204076	0.0323437	0.00704862	4.5e-06	5959	0.003521	21.0487
GCST90032205	Bacillus velezensis abundance in stool	rs77899924	11	93032607	C	G	0.0189012	0.0945877	0.0205989	4.4e-06	5959	0.00352593	21.0783
GCST90032205	Bacillus velezensis abundance in stool	rs75552976	12	74909441	C	A	0.0428302	0.0620437	0.0138405	7.4e-06	5959	0.00336091	20.0884
GCST90032205	Bacillus velezensis abundance in stool	rs146002128	14	20786205	A	G	0.0682707	-0.0515116	0.0111796	4.1e-06	5959	0.00355009	21.2232
GCST90032205	Bacillus velezensis abundance in stool	rs199576728	14	53301254	T	G	0.478471	0.0272245	0.00560805	1.2e-06	5959	0.0039392	23.5586
GCST90032205	Bacillus velezensis abundance in stool	rs189277711	16	2108021	A	G	0.030764	0.0733058	0.016396	7.8e-06	5959	0.00334328	19.9827
GCST90032205	Bacillus velezensis abundance in stool	rs10407857	19	22896691	A	G	0.147347	0.0427029	0.0079554	8e-08	5959	0.00481196	28.8035
GCST90032205	Bacillus velezensis abundance in stool	rs1617582	19	54666689	T	C	0.0266712	0.0798027	0.0176245	6e-06	5959	0.00342876	20.4954
GCST90032206	Bacteroides A plebeius A abundance in stool	rs149561196	1	63007892	C	T	0.025388	0.270476	0.0591149	4.8e-06	5959	0.0035008	20.9275
GCST90032206	Bacteroides A plebeius A abundance in stool	rs11681784	2	71506186	A	G	0.076897	0.154909	0.0349102	9.1e-06	5959	0.00329339	19.6835
GCST90032206	Bacteroides A plebeius A abundance in stool	rs36098468	2	75414446	T	C	0.156632	0.122212	0.0252655	1.3e-06	5959	0.00391108	23.3898
GCST90032206	Bacteroides A plebeius A abundance in stool	rs4954041	2	133188566	T	G	0.288335	0.0912994	0.0203416	7.2e-06	5959	0.0033692	20.1382
GCST90032206	Bacteroides A plebeius A abundance in stool	rs1851919	3	81931251	C	T	0.407557	-0.0854861	0.0188376	5.7e-06	5959	0.00344404	20.587
GCST90032206	Bacteroides A plebeius A abundance in stool	rs9759894	4	177387438	A	G	0.234489	0.103125	0.0227242	5.7e-06	5959	0.00344413	20.5876
GCST90032206	Bacteroides A plebeius A abundance in stool	rs7138520	12	482012	G	C	0.493439	0.104005	0.0186899	2.6e-08	5959	0.00516976	30.9563
GCST90032206	Bacteroides A plebeius A abundance in stool	rs10507182	12	104811610	C	A	0.133759	-0.120976	0.0273179	9.5e-06	5959	0.00328022	19.6046
GCST90032206	Bacteroides A plebeius A abundance in stool	rs12826938	12	117365352	C	G	0.040381	0.21852	0.046709	2.9e-06	5959	0.00365945	21.8794
GCST90032206	Bacteroides A plebeius A abundance in stool	rs4905257	14	94917141	G	C	0.467457	-0.0838573	0.0184838	5.7e-06	5959	0.00344214	20.5756
GCST90032206	Bacteroides A plebeius A abundance in stool	rs75406947	15	32759302	T	A	0.0255958	0.25641	0.0576125	8.6e-06	5959	0.003313	19.8012
GCST90032206	Bacteroides A plebeius A abundance in stool	rs72751117	15	59578740	G	C	0.065578	0.171927	0.038069	6.3e-06	5959	0.00341105	20.3892
GCST90032206	Bacteroides A plebeius A abundance in stool	rs189148845	17	2977036	T	C	0.0144392	0.354985	0.0775721	4.7e-06	5959	0.00350197	20.9345
GCST90032206	Bacteroides A plebeius A abundance in stool	rs12978990	19	19002342	T	C	0.186226	-0.11134	0.0241678	4.1e-06	5959	0.00354904	21.2169
GCST90032206	Bacteroides A plebeius A abundance in stool	rs16985328	20	44228636	T	C	0.0590703	-0.176692	0.0393294	7e-06	5959	0.00337565	20.1768
GCST90032206	Bacteroides A plebeius A abundance in stool	rs5750782	22	39238918	A	G	0.280299	0.0913397	0.0203977	7.5e-06	5959	0.0033537	20.0452
GCST90032207	Bacteroides A plebeius abundance in stool	rs149561196	1	63007892	C	T	0.025388	0.273343	0.0562642	1.2e-06	5959	0.00394513	23.5942
GCST90032207	Bacteroides A plebeius abundance in stool	rs77969904	1	221929350	A	G	0.023086	0.274313	0.0590701	3.4e-06	5959	0.00360591	21.5582
GCST90032207	Bacteroides A plebeius abundance in stool	rs3754935	2	201254549	C	A	0.0578117	0.169694	0.0377568	7e-06	5959	0.00337831	20.1928
GCST90032207	Bacteroides A plebeius abundance in stool	rs10510731	3	41811818	T	C	0.193657	0.112354	0.0224698	5.7e-07	5959	0.00417818	24.9938
GCST90032207	Bacteroides A plebeius abundance in stool	rs145791346	4	25084549	T	C	0.0167343	0.309116	0.069153	7.8e-06	5959	0.0033419	19.9745
GCST90032207	Bacteroides A plebeius abundance in stool	rs34760623	4	43154503	T	C	0.0299748	0.245941	0.0513769	1.7e-06	5959	0.00383077	22.9076
GCST90032207	Bacteroides A plebeius abundance in stool	rs9759894	4	177387438	A	G	0.234489	0.100905	0.0216277	3.1e-06	5959	0.00363955	21.76
GCST90032207	Bacteroides A plebeius abundance in stool	rs57197355	7	26385034	C	T	0.11822	-0.123645	0.0272504	5.7e-06	5959	0.00344299	20.5808
GCST90032207	Bacteroides A plebeius abundance in stool	rs61269211	7	37707601	A	G	0.135219	0.125397	0.0257311	1.1e-06	5959	0.00396969	23.7417
GCST90032207	Bacteroides A plebeius abundance in stool	rs139389953	8	32176609	A	G	0.011402	0.466232	0.0826217	1.7e-08	5959	0.0053153	31.8325
GCST90032207	Bacteroides A plebeius abundance in stool	rs11193092	10	106885081	C	T	0.0273834	0.239782	0.0539899	8.9e-06	5959	0.00329913	19.718
GCST90032207	Bacteroides A plebeius abundance in stool	rs61881773	11	13809692	C	T	0.0252321	0.254248	0.054798	3.5e-06	5959	0.00359953	21.5199
GCST90032207	Bacteroides A plebeius abundance in stool	rs7927877	11	87469519	C	T	0.241344	0.0959895	0.020696	3.5e-06	5959	0.00359697	21.5045
GCST90032207	Bacteroides A plebeius abundance in stool	rs61912384	11	133314018	A	G	0.15029	0.112245	0.024946	6.8e-06	5959	0.00338599	20.2389
GCST90032207	Bacteroides A plebeius abundance in stool	rs73594223	12	565463	G	C	0.0225888	0.28694	0.0596332	1.5e-06	5959	0.00387033	23.1452
GCST90032207	Bacteroides A plebeius abundance in stool	rs73113075	12	56436520	T	C	0.0265823	-0.243542	0.054858	9e-06	5959	0.00329656	19.7025
GCST90032207	Bacteroides A plebeius abundance in stool	rs12314696	12	108455266	C	T	0.0431498	0.195811	0.0431981	5.8e-06	5959	0.00343619	20.5399
GCST90032207	Bacteroides A plebeius abundance in stool	rs12885338	14	52666318	T	C	0.322901	-0.0843342	0.0189146	8.2e-06	5959	0.00332501	19.8732
GCST90032207	Bacteroides A plebeius abundance in stool	rs12436076	14	91022407	C	T	0.125357	-0.121437	0.0267624	5.7e-06	5959	0.00344335	20.5829
GCST90032207	Bacteroides A plebeius abundance in stool	rs7179783	15	59591610	T	C	0.059764	0.170501	0.0378988	6.8e-06	5959	0.00338499	20.2329
GCST90032207	Bacteroides A plebeius abundance in stool	rs3748487	20	20033708	A	G	0.0294513	0.236002	0.0520699	5.8e-06	5959	0.0034355	20.5358
GCST90032208	Bacteroides A abundance in stool	rs73166867	3	149250628	T	G	0.0296971	0.26287	0.0576417	5.1e-06	5959	0.00347794	20.7904
GCST90032208	Bacteroides A abundance in stool	rs72758284	5	51028773	G	A	0.102018	0.147056	0.0328788	7.7e-06	5959	0.00334584	19.9981
GCST90032208	Bacteroides A abundance in stool	rs116375699	5	76236898	T	G	0.0128723	0.404408	0.0868119	3.2e-06	5959	0.00362851	21.6938
GCST90032208	Bacteroides A abundance in stool	rs57197355	7	26385034	C	T	0.11822	-0.141231	0.0304165	3.4e-06	5959	0.00360495	21.5524
GCST90032208	Bacteroides A abundance in stool	rs7798323	7	71108401	C	T	0.444789	-0.090996	0.0197905	4.3e-06	5959	0.00353525	21.1342
GCST90032208	Bacteroides A abundance in stool	rs1526413	7	125448097	A	G	0.189338	0.117066	0.0253942	4e-06	5959	0.00355364	21.2445
GCST90032208	Bacteroides A abundance in stool	rs117800280	8	32218517	A	G	0.0114078	0.452717	0.0922112	9.1e-07	5959	0.00402865	24.0958
GCST90032208	Bacteroides A abundance in stool	rs146892396	10	18344327	T	C	0.0334288	-0.247414	0.055003	6.9e-06	5959	0.003384	20.2269
GCST90032208	Bacteroides A abundance in stool	rs11193113	10	106927569	G	A	0.281397	0.101585	0.021843	3.3e-06	5959	0.00361649	21.6216
GCST90032208	Bacteroides A abundance in stool	rs45591844	11	83459680	C	T	0.0411606	0.21873	0.0493939	9.5e-06	5959	0.00327997	19.6031
GCST90032208	Bacteroides A abundance in stool	rs7138520	12	482012	G	C	0.493439	0.108739	0.0198594	4.4e-08	5959	0.00500594	29.9704
GCST90032208	Bacteroides A abundance in stool	rs11848326	14	91016839	T	G	0.125358	-0.132954	0.029882	8.6e-06	5959	0.00331108	19.7896
GCST90032208	Bacteroides A abundance in stool	rs74459634	16	78245245	G	A	0.0148073	0.394481	0.0827514	1.9e-06	5959	0.00379905	22.7172
GCST90032209	Bacteroides clarus abundance in stool	rs35651442	1	89485825	A	G	0.0439394	-0.171978	0.0374428	4.4e-06	5959	0.00352778	21.0894
GCST90032209	Bacteroides clarus abundance in stool	rs72738013	1	198644374	C	A	0.0439644	-0.169585	0.0373885	5.7e-06	5959	0.00344056	20.5662
GCST90032209	Bacteroides clarus abundance in stool	rs66504906	2	861983	G	A	0.410653	0.0798273	0.0157806	4.2e-07	5959	0.00427584	25.5806
GCST90032209	Bacteroides clarus abundance in stool	rs56081869	3	21479238	T	C	0.0960299	-0.137901	0.0264385	1.8e-07	5959	0.00454475	27.1967
GCST90032209	Bacteroides clarus abundance in stool	rs661492	7	103757594	C	T	0.198903	0.104143	0.0197135	1.3e-07	5959	0.00466155	27.8989
GCST90032209	Bacteroides clarus abundance in stool	rs117609332	9	76697789	C	T	0.0317904	-0.201964	0.0438423	4.1e-06	5959	0.00354849	21.2137
GCST90032209	Bacteroides clarus abundance in stool	rs12772528	10	3583432	G	A	0.245187	-0.0859115	0.0177929	1.4e-06	5959	0.00389709	23.3058
GCST90032209	Bacteroides clarus abundance in stool	rs111956227	10	68477659	G	C	0.0244932	-0.223359	0.049729	7.1e-06	5959	0.00337401	20.167
GCST90032209	Bacteroides clarus abundance in stool	rs7967829	12	65330441	T	C	0.309504	0.092082	0.0165272	2.5e-08	5959	0.00518228	31.0317
GCST90032209	Bacteroides clarus abundance in stool	rs11608374	12	130958908	A	G	0.042618	0.190287	0.0377478	4.6e-07	5959	0.00424633	25.4032
GCST90032209	Bacteroides clarus abundance in stool	rs9538310	13	33680582	A	G	0.466954	0.0719804	0.0156082	4e-06	5959	0.00355633	21.2607
GCST90032209	Bacteroides clarus abundance in stool	rs137997293	14	49847893	A	G	0.0253026	-0.217772	0.0489109	8.5e-06	5959	0.00331571	19.8174
GCST90032209	Bacteroides clarus abundance in stool	rs79568257	15	24668786	T	C	0.0892647	0.124716	0.026862	3.4e-06	5959	0.00360434	21.5487
GCST90032209	Bacteroides clarus abundance in stool	rs12438961	15	58940654	A	C	0.302288	0.0745664	0.0164915	6.1e-06	5959	0.00341905	20.4371
GCST90032209	Bacteroides clarus abundance in stool	rs185713637	18	44086753	C	T	0.015869	0.338101	0.0609077	2.8e-08	5959	0.00514441	30.8037
GCST90032210	Bacteroides eggerthii abundance in stool	rs35699026	1	42085523	A	G	0.0259554	0.311402	0.0673944	3.8e-06	5959	0.00357	21.3427
GCST90032210	Bacteroides eggerthii abundance in stool	rs28410506	1	188577438	T	C	0.409404	-0.0983795	0.0217425	6e-06	5959	0.00342395	20.4665
GCST90032210	Bacteroides eggerthii abundance in stool	rs6754404	2	47601253	C	G	0.201288	0.136699	0.0267244	3.1e-07	5959	0.00437158	26.1559
GCST90032210	Bacteroides eggerthii abundance in stool	rs62150673	2	120793983	A	G	0.0678247	0.192207	0.0432003	8.6e-06	5959	0.00331094	19.7888
GCST90032210	Bacteroides eggerthii abundance in stool	rs112150069	3	36377491	A	C	0.0184091	0.351207	0.0794364	9.8e-06	5959	0.00326958	19.5408
GCST90032210	Bacteroides eggerthii abundance in stool	rs9866573	3	101042124	A	G	0.017163	0.374591	0.083224	6.8e-06	5959	0.00338821	20.2522
GCST90032210	Bacteroides eggerthii abundance in stool	rs7432481	3	186011140	G	T	0.241626	0.114251	0.0258502	9.9e-06	5959	0.00326736	19.5275
GCST90032210	Bacteroides eggerthii abundance in stool	rs111680464	4	30312773	G	C	0.0155502	0.408425	0.0875829	3.1e-06	5959	0.00363606	21.739
GCST90032210	Bacteroides eggerthii abundance in stool	rs72917071	4	101771318	G	A	0.0865237	0.213877	0.0381268	2e-08	5959	0.00525299	31.4573
GCST90032210	Bacteroides eggerthii abundance in stool	rs4048724	4	169759355	G	A	0.0974476	-0.171685	0.0377125	5.3e-06	5959	0.00346587	20.718
GCST90032210	Bacteroides eggerthii abundance in stool	rs11764571	7	74514027	G	A	0.0464815	0.236249	0.0509346	3.5e-06	5959	0.00359729	21.5064
GCST90032210	Bacteroides eggerthii abundance in stool	rs145451111	8	3496713	T	C	0.0344184	0.263726	0.0589258	7.6e-06	5959	0.00335015	20.0239
GCST90032210	Bacteroides eggerthii abundance in stool	rs7130171	11	80775182	A	G	0.332008	-0.102988	0.0229333	7.1e-06	5959	0.00337287	20.1602
GCST90032210	Bacteroides eggerthii abundance in stool	rs34600045	12	21607352	T	C	0.237872	-0.117293	0.0255049	4.2e-06	5959	0.00353659	21.1422
GCST90032210	Bacteroides eggerthii abundance in stool	rs762088	14	24079150	G	C	0.0374807	0.276723	0.0565729	1e-06	5959	0.00399908	23.9182
GCST90032210	Bacteroides eggerthii abundance in stool	rs1544954	16	62832953	A	G	0.26216	-0.116473	0.0246704	2.3e-06	5959	0.00372652	22.2819
GCST90032210	Bacteroides eggerthii abundance in stool	rs1122322	16	73741889	A	G	0.493394	0.100669	0.0221713	5.6e-06	5959	0.00344775	20.6093
GCST90032210	Bacteroides eggerthii abundance in stool	rs10421775	19	1314450	T	A	0.0505589	0.258163	0.049008	1.4e-07	5959	0.00463514	27.7401
GCST90032210	Bacteroides eggerthii abundance in stool	rs6117930	20	7703222	G	A	0.348383	-0.101445	0.0223965	5.9e-06	5959	0.00343111	20.5095
GCST90032211	Bacteroides faecis abundance in stool	rs7531567	1	214125672	T	C	0.161592	-0.118671	0.0253891	3e-06	5959	0.00365285	21.8398
GCST90032211	Bacteroides faecis abundance in stool	rs79212904	2	48691119	C	T	0.0673449	0.187398	0.0368828	3.8e-07	5959	0.00431352	25.8069
GCST90032211	Bacteroides faecis abundance in stool	rs17796338	2	217278549	A	G	0.0380192	0.223078	0.0489796	5.3e-06	5959	0.00346897	20.7366
GCST90032211	Bacteroides faecis abundance in stool	rs145700261	2	219412632	T	C	0.0369778	0.22959	0.0494767	3.5e-06	5959	0.00360051	21.5258
GCST90032211	Bacteroides faecis abundance in stool	rs6438366	3	116884858	T	C	0.482301	0.0838619	0.0187558	7.8e-06	5959	0.00334372	19.9854
GCST90032211	Bacteroides faecis abundance in stool	rs72781761	5	87160488	A	C	0.0739419	-0.164954	0.0350756	2.6e-06	5959	0.00369771	22.109
GCST90032211	Bacteroides faecis abundance in stool	rs2442749	6	31384263	C	T	0.254454	0.0984539	0.0213264	3.9e-06	5959	0.00356375	21.3052
GCST90032211	Bacteroides faecis abundance in stool	rs236361	6	36830374	A	G	0.479831	0.0842801	0.0189046	8.3e-06	5959	0.00332426	19.8687
GCST90032211	Bacteroides faecis abundance in stool	rs12154346	7	33504026	G	A	0.0429417	0.255706	0.0458292	2.4e-08	5959	0.0051971	31.1209
GCST90032211	Bacteroides faecis abundance in stool	rs146494157	7	111699802	T	C	0.0122239	-0.378742	0.0855201	9.5e-06	5959	0.00328058	19.6067
GCST90032211	Bacteroides faecis abundance in stool	rs187476590	8	115646374	C	T	0.0256907	0.26215	0.0589801	8.8e-06	5959	0.00330429	19.7489
GCST90032211	Bacteroides faecis abundance in stool	rs117703564	12	122840263	G	A	0.012734	-0.373076	0.0835007	7.9e-06	5959	0.00333879	19.9558
GCST90032211	Bacteroides faecis abundance in stool	rs112759957	16	79636773	T	G	0.0239384	0.276787	0.0611842	6.1e-06	5959	0.00342256	20.4582
GCST90032211	Bacteroides faecis abundance in stool	rs12605244	18	26514207	A	G	0.195881	0.108365	0.0242809	8.1e-06	5959	0.00333139	19.9114
GCST90032212	Bacteroides intestinalis A abundance in stool	rs187270717	2	231419882	T	C	0.0496132	-0.221752	0.0418108	1.1e-07	5959	0.00469829	28.1198
GCST90032212	Bacteroides intestinalis A abundance in stool	rs2221147	3	177461848	A	G	0.196214	-0.110742	0.0227206	1.1e-06	5959	0.00397085	23.7487
GCST90032212	Bacteroides intestinalis A abundance in stool	rs73200256	4	6168107	G	C	0.026763	0.301187	0.0549944	4.3e-08	5959	0.0050082	29.984
GCST90032212	Bacteroides intestinalis A abundance in stool	rs145975951	4	57815929	C	T	0.0392754	0.208489	0.0464535	7.2e-06	5959	0.00336892	20.1365
GCST90032212	Bacteroides intestinalis A abundance in stool	rs4861409	4	179637196	T	C	0.234243	0.0946347	0.0213546	9.4e-06	5959	0.00328485	19.6323
GCST90032212	Bacteroides intestinalis A abundance in stool	rs12697473	5	45686123	T	A	0.230204	0.10245	0.0213353	1.6e-06	5959	0.00385457	23.0505
GCST90032212	Bacteroides intestinalis A abundance in stool	rs78426958	5	178587386	A	G	0.0738933	0.178603	0.0341434	1.7e-07	5959	0.00457089	27.3538
GCST90032212	Bacteroides intestinalis A abundance in stool	rs1932106	6	130153452	G	T	0.44842	0.0903299	0.0182186	7.1e-07	5959	0.00410839	24.5746
GCST90032212	Bacteroides intestinalis A abundance in stool	rs7777397	7	155258157	G	A	0.0479892	0.211042	0.0423985	6.4e-07	5959	0.00414058	24.768
GCST90032212	Bacteroides intestinalis A abundance in stool	rs2685596	8	34823191	G	A	0.174838	0.10485	0.0236143	9e-06	5959	0.00329746	19.7079
GCST90032212	Bacteroides intestinalis A abundance in stool	rs77346846	10	94378307	A	G	0.00993099	0.413094	0.0906655	5.2e-06	5959	0.0034716	20.7524
GCST90032212	Bacteroides intestinalis A abundance in stool	rs78593901	12	14632479	A	T	0.110874	0.132501	0.0284886	3.3e-06	5959	0.003617	21.6247
GCST90032212	Bacteroides intestinalis A abundance in stool	rs77719242	12	116374282	G	A	0.0813516	-0.150801	0.0331082	5.2e-06	5959	0.0034694	20.7392
GCST90032212	Bacteroides intestinalis A abundance in stool	rs34100780	16	11600123	A	G	0.147506	0.1131	0.0251524	6.9e-06	5959	0.0033816	20.2125
GCST90032212	Bacteroides intestinalis A abundance in stool	rs150910880	17	52137644	T	G	0.0178752	0.307923	0.0675506	5.2e-06	5959	0.00347489	20.7721
GCST90032212	Bacteroides intestinalis A abundance in stool	rs7223101	17	66571589	A	C	0.377836	-0.0845196	0.0185568	5.2e-06	5959	0.00346917	20.7378
GCST90032212	Bacteroides intestinalis A abundance in stool	rs3795066	19	1039627	C	T	0.417268	-0.0863463	0.0183499	2.5e-06	5959	0.003702	22.1347
GCST90032213	Bacteroides sp002160055 abundance in stool	rs7580217	2	47535880	C	T	0.163215	-0.0772644	0.0172545	7.5e-06	5959	0.00335368	20.0451
GCST90032213	Bacteroides sp002160055 abundance in stool	rs111980531	3	60563439	T	C	0.0411366	-0.147971	0.0322553	4.5e-06	5959	0.00351922	21.038
GCST90032213	Bacteroides sp002160055 abundance in stool	rs141338253	3	75367112	C	T	0.0645753	0.122569	0.0272284	6.7e-06	5959	0.00338898	20.2568
GCST90032213	Bacteroides sp002160055 abundance in stool	rs28636613	3	194160785	G	C	0.060101	0.11875	0.0265704	7.8e-06	5959	0.00334075	19.9676
GCST90032213	Bacteroides sp002160055 abundance in stool	rs142192348	4	63337560	A	G	0.303038	0.0676743	0.0140351	1.4e-06	5959	0.00388644	23.2419
GCST90032213	Bacteroides sp002160055 abundance in stool	rs6822562	4	185851058	A	G	0.272065	0.0638095	0.0144225	9.7e-06	5959	0.0032741	19.5679
GCST90032213	Bacteroides sp002160055 abundance in stool	rs76485290	5	15656927	G	A	0.0457633	0.139546	0.0303562	4.3e-06	5959	0.0035337	21.1249
GCST90032213	Bacteroides sp002160055 abundance in stool	rs73139530	7	63854548	A	G	0.0833333	0.103793	0.0230902	7e-06	5959	0.00337938	20.1992
GCST90032213	Bacteroides sp002160055 abundance in stool	rs13438500	7	110003658	A	C	0.0839688	0.112362	0.0231243	1.2e-06	5959	0.00394649	23.6024
GCST90032213	Bacteroides sp002160055 abundance in stool	rs35627508	8	15938449	A	G	0.400767	-0.0615822	0.0131614	2.9e-06	5959	0.0036605	21.8857
GCST90032213	Bacteroides sp002160055 abundance in stool	rs9331945	8	27597440	G	A	0.0147306	-0.238382	0.0526085	5.9e-06	5959	0.00343374	20.5253
GCST90032213	Bacteroides sp002160055 abundance in stool	rs58506785	11	129702836	G	A	0.0415387	0.150435	0.0321679	2.9e-06	5959	0.00365669	21.8628
GCST90032213	Bacteroides sp002160055 abundance in stool	rs1871411	12	5071553	G	A	0.196474	-0.0769435	0.0163145	2.4e-06	5959	0.00371882	22.2357
GCST90032213	Bacteroides sp002160055 abundance in stool	rs35604439	12	105286582	C	A	0.0461382	0.169455	0.0304349	2.6e-08	5959	0.00517533	30.9898
GCST90032213	Bacteroides sp002160055 abundance in stool	rs66833454	13	22225258	G	A	0.0186383	-0.218579	0.047503	4.2e-06	5959	0.00354047	21.1655
GCST90032213	Bacteroides sp002160055 abundance in stool	rs75295662	13	102917681	A	T	0.065411	0.116517	0.0261164	8.1e-06	5959	0.00332913	19.8979
GCST90032213	Bacteroides sp002160055 abundance in stool	rs7192327	16	80784531	C	T	0.157668	-0.081056	0.0176199	4.2e-06	5959	0.00353875	21.1552
GCST90032213	Bacteroides sp002160055 abundance in stool	rs189148845	17	2977036	T	C	0.0144392	0.247823	0.0535348	3.7e-06	5959	0.00358326	21.4222
GCST90032213	Bacteroides sp002160055 abundance in stool	rs138563917	22	28678664	C	A	0.0359737	0.157653	0.0344399	4.7e-06	5959	0.00350415	20.9476
GCST90032213	Bacteroides sp002160055 abundance in stool	rs16990070	22	32270100	T	C	0.133049	-0.0887412	0.0187985	2.4e-06	5959	0.00372572	22.2771
GCST90032214	Bacteroides sp003545565 abundance in stool	rs35166538	3	185145854	A	G	0.0141058	0.238525	0.0502902	2.1e-06	5959	0.0037609	22.4882
GCST90032214	Bacteroides sp003545565 abundance in stool	rs181823782	6	116798568	T	C	0.0137021	0.235342	0.0513361	4.6e-06	5959	0.0035144	21.0091
GCST90032214	Bacteroides sp003545565 abundance in stool	rs1614030	6	165202008	C	T	0.0572493	0.128043	0.0257597	6.7e-07	5959	0.00412914	24.6993
GCST90032214	Bacteroides sp003545565 abundance in stool	rs79575400	7	8756150	G	A	0.0624474	-0.129961	0.0246304	1.3e-07	5959	0.00465035	27.8315
GCST90032214	Bacteroides sp003545565 abundance in stool	rs59284065	8	28472899	C	T	0.0205699	0.186307	0.0418958	8.7e-06	5959	0.00330754	19.7684
GCST90032214	Bacteroides sp003545565 abundance in stool	rs11142952	9	71663564	C	T	0.224561	0.0637513	0.0143516	8.9e-06	5959	0.00330041	19.7257
GCST90032214	Bacteroides sp003545565 abundance in stool	rs3827855	10	24854890	C	G	0.0104954	0.266166	0.0586966	5.8e-06	5959	0.00343882	20.5558
GCST90032214	Bacteroides sp003545565 abundance in stool	rs35185666	11	18725483	A	C	0.199431	-0.0704209	0.0149595	2.5e-06	5959	0.00370496	22.1525
GCST90032214	Bacteroides sp003545565 abundance in stool	rs77723358	12	118835395	G	A	0.0341119	-0.150371	0.0325688	3.9e-06	5959	0.00356452	21.3098
GCST90032214	Bacteroides sp003545565 abundance in stool	rs117854332	13	59138179	T	C	0.0105113	-0.260371	0.0586164	8.9e-06	5959	0.00330018	19.7243
GCST90032214	Bacteroides sp003545565 abundance in stool	rs1040840	14	35324451	G	A	0.475543	0.0553391	0.0121006	4.8e-06	5959	0.00349748	20.9076
GCST90032214	Bacteroides sp003545565 abundance in stool	rs112734067	15	55097652	C	T	0.0393588	0.137525	0.0306326	7.1e-06	5959	0.00337098	20.1488
GCST90032214	Bacteroides sp003545565 abundance in stool	rs34036023	20	12475013	T	C	0.286144	0.0598609	0.0131668	5.5e-06	5959	0.0034566	20.6624
GCST90032215	Bacteroides stercoris abundance in stool	rs61785781	1	9007614	T	C	0.115101	0.14272	0.031384	5.4e-06	5959	0.0034584	20.6732
GCST90032215	Bacteroides stercoris abundance in stool	rs12466602	2	2738976	T	C	0.0792179	0.167151	0.0361154	3.7e-06	5959	0.0035818	21.4135
GCST90032215	Bacteroides stercoris abundance in stool	rs75459573	3	60566599	T	C	0.226561	0.109517	0.0233282	2.7e-06	5959	0.00368489	22.032
GCST90032215	Bacteroides stercoris abundance in stool	rs143341697	4	41832830	T	C	0.02503	0.311224	0.0630713	8e-07	5959	0.00406947	24.3409
GCST90032215	Bacteroides stercoris abundance in stool	rs7701143	5	6576896	A	G	0.377511	0.0937675	0.0200785	3e-06	5959	0.00364655	21.802
GCST90032215	Bacteroides stercoris abundance in stool	rs9293681	5	76218588	C	T	0.252334	-0.126687	0.0229242	3.3e-08	5959	0.00509897	30.5302
GCST90032215	Bacteroides stercoris abundance in stool	rs10239497	7	68778743	T	C	0.340391	0.102572	0.0206104	6.5e-07	5959	0.00413914	24.7593
GCST90032215	Bacteroides stercoris abundance in stool	rs955259	9	118142707	C	T	0.0460515	0.214371	0.0465117	4e-06	5959	0.00355213	21.2355
GCST90032215	Bacteroides stercoris abundance in stool	rs1398883	17	43683024	G	A	0.475991	0.0865945	0.0195411	9.4e-06	5959	0.00328458	19.6307
GCST90032215	Bacteroides stercoris abundance in stool	rs7352812	20	9491070	T	C	0.0104539	0.440534	0.0962527	4.7e-06	5959	0.00350296	20.9405
GCST90032216	Bacteroides thetaiotaomicron abundance in stool	rs115783272	1	188719614	C	T	0.0408682	0.179199	0.0368635	1.2e-06	5959	0.0039499	23.6228
GCST90032216	Bacteroides thetaiotaomicron abundance in stool	rs11688016	2	214093791	T	C	0.315962	-0.0793359	0.0160025	7.1e-07	5959	0.00410774	24.5707
GCST90032216	Bacteroides thetaiotaomicron abundance in stool	rs72668353	4	108888891	T	A	0.214334	0.0837351	0.0182316	4.4e-06	5959	0.00352742	21.0872
GCST90032216	Bacteroides thetaiotaomicron abundance in stool	rs146008888	10	133422451	C	A	0.0240417	-0.214893	0.048597	9.8e-06	5959	0.00327062	19.547
GCST90032216	Bacteroides thetaiotaomicron abundance in stool	rs138111463	12	9884895	G	A	0.0420655	0.183255	0.0368074	6.4e-07	5959	0.00414253	24.7797
GCST90032216	Bacteroides thetaiotaomicron abundance in stool	rs117426700	12	79515654	G	C	0.012519	0.317463	0.0665609	1.8e-06	5959	0.00380294	22.7406
GCST90032216	Bacteroides thetaiotaomicron abundance in stool	rs61945512	13	33685452	C	G	0.0525338	0.157859	0.0332015	2e-06	5959	0.00377925	22.5984
GCST90032216	Bacteroides thetaiotaomicron abundance in stool	rs17105059	14	36687553	C	T	0.285787	0.0874289	0.0164462	1.1e-07	5959	0.0047201	28.251
GCST90032216	Bacteroides thetaiotaomicron abundance in stool	rs12940351	17	12634008	T	C	0.275895	-0.074479	0.0167065	8.3e-06	5959	0.00332412	19.8679
GCST90032216	Bacteroides thetaiotaomicron abundance in stool	rs10411474	19	6552100	A	G	0.111634	0.110624	0.0240512	4.2e-06	5959	0.00353763	21.1485
GCST90032216	Bacteroides thetaiotaomicron abundance in stool	rs34579920	20	17508054	A	G	0.016428	-0.259671	0.0582684	8.3e-06	5959	0.00332171	19.8534
GCST90032216	Bacteroides thetaiotaomicron abundance in stool	rs151077241	21	37723812	T	G	0.0110103	0.321526	0.0705662	5.2e-06	5959	0.0034718	20.7536
GCST90032216	Bacteroides thetaiotaomicron abundance in stool	rs8141896	22	17973957	C	A	0.0204408	-0.232319	0.0522486	8.7e-06	5959	0.0033068	19.764
GCST90032217	Barnesiellaceae abundance in stool	rs11810424	1	242925492	A	G	0.0517976	-0.20567	0.0455828	6.4e-06	5959	0.00340475	20.3514
GCST90032217	Barnesiellaceae abundance in stool	rs4241335	2	867089	G	A	0.372162	0.0917588	0.0206758	9.1e-06	5959	0.00329431	19.6891
GCST90032217	Barnesiellaceae abundance in stool	rs220375	4	25257157	G	A	0.160289	0.125155	0.0271365	4e-06	5959	0.00355687	21.2639
GCST90032217	Barnesiellaceae abundance in stool	rs11762964	7	45169195	A	G	0.15758	-0.12395	0.0273096	5.7e-06	5959	0.00344501	20.5929
GCST90032217	Barnesiellaceae abundance in stool	rs79995713	8	86122166	G	C	0.0939488	-0.156796	0.0343042	4.9e-06	5959	0.00349367	20.8848
GCST90032217	Barnesiellaceae abundance in stool	rs149562409	10	11128186	G	A	0.04915	-0.208446	0.0460928	6.1e-06	5959	0.00342026	20.4444
GCST90032217	Barnesiellaceae abundance in stool	rs7949183	11	21369952	C	T	0.112898	-0.145584	0.0319864	5.3e-06	5959	0.0034643	20.7086
GCST90032217	Barnesiellaceae abundance in stool	rs4765195	12	124971959	T	C	0.27512	-0.104331	0.0229923	5.7e-06	5959	0.00344342	20.5834
GCST90032217	Barnesiellaceae abundance in stool	rs4760087	12	130176675	C	T	0.446979	-0.0935539	0.0202691	3.9e-06	5959	0.00356231	21.2965
GCST90032217	Barnesiellaceae abundance in stool	rs7329216	13	111896638	A	G	0.438619	-0.11095	0.0200912	3.3e-08	5959	0.00509158	30.4858
GCST90032217	Barnesiellaceae abundance in stool	rs9955719	18	8402642	G	A	0.0339313	0.24781	0.0550175	6.7e-06	5959	0.00339302	20.281
GCST90032217	Barnesiellaceae abundance in stool	rs139268562	19	58423090	T	C	0.031514	0.257168	0.0574638	7.6e-06	5959	0.00334977	20.0216
GCST90032218	Barnesiella abundance in stool	rs11810424	1	242925492	A	G	0.0517976	-0.221041	0.0477582	3.7e-06	5959	0.00358194	21.4143
GCST90032218	Barnesiella abundance in stool	rs220375	4	25257157	G	A	0.160289	0.13258	0.0284327	3.1e-06	5959	0.0036355	21.7357
GCST90032218	Barnesiella abundance in stool	rs148087221	5	6281117	G	A	0.0209393	0.329243	0.073734	8e-06	5959	0.00333483	19.932
GCST90032218	Barnesiella abundance in stool	rs11762964	7	45169195	A	G	0.15758	-0.128361	0.0286139	7.3e-06	5959	0.00336569	20.1171
GCST90032218	Barnesiella abundance in stool	rs17797476	8	84803801	A	C	0.0509361	-0.214791	0.0469907	4.9e-06	5959	0.00349394	20.8863
GCST90032218	Barnesiella abundance in stool	rs2976201	8	86323708	C	T	0.311186	0.103137	0.0226178	5.1e-06	5959	0.0034773	20.7866
GCST90032218	Barnesiella abundance in stool	rs149562409	10	11128186	G	A	0.04915	-0.216902	0.048293	7.1e-06	5959	0.00337379	20.1657
GCST90032218	Barnesiella abundance in stool	rs7949183	11	21369952	C	T	0.112898	-0.150407	0.033513	7.2e-06	5959	0.00336876	20.1356
GCST90032218	Barnesiella abundance in stool	rs4765195	12	124971959	T	C	0.27512	-0.108192	0.0240907	7.1e-06	5959	0.00337327	20.1626
GCST90032218	Barnesiella abundance in stool	rs4760087	12	130176675	C	T	0.446979	-0.09624	0.0212375	5.9e-06	5959	0.00343429	20.5286
GCST90032218	Barnesiella abundance in stool	rs7329216	13	111896638	A	G	0.438619	-0.116705	0.0210504	3e-08	5959	0.00513157	30.7265
GCST90032218	Barnesiella abundance in stool	rs117354588	15	29139152	T	A	0.0123826	-0.428276	0.0956389	7.5e-06	5959	0.00335387	20.0462
GCST90032218	Barnesiella abundance in stool	rs9955719	18	8402642	G	A	0.0339313	0.262582	0.0576452	5.2e-06	5959	0.00346993	20.7423
GCST90032218	Barnesiella abundance in stool	rs139268562	19	58423090	T	C	0.031514	0.269525	0.0602093	7.6e-06	5959	0.0033515	20.032
GCST90032219	Bifidobacteriaceae abundance in stool	rs113201217	2	101451843	T	C	0.0148498	0.26238	0.05831	6.8e-06	5959	0.00338633	20.2409
GCST90032219	Bifidobacteriaceae abundance in stool	rs62168795	2	135671796	C	T	0.418166	0.159607	0.0144582	2.5e-28	5959	0.0200406	121.823
GCST90032219	Bifidobacteriaceae abundance in stool	rs7369560	2	211640274	C	T	0.0450924	0.151006	0.0338479	8.1e-06	5959	0.00332892	19.8966
GCST90032219	Bifidobacteriaceae abundance in stool	rs12497495	3	71820588	C	G	0.259365	-0.0788512	0.016608	2.1e-06	5959	0.0037685	22.5339
GCST90032219	Bifidobacteriaceae abundance in stool	rs76830965	3	159919889	A	C	0.0836569	-0.120854	0.0256461	2.4e-06	5959	0.00371271	22.199
GCST90032219	Bifidobacteriaceae abundance in stool	rs71323798	3	197312881	G	A	0.0604517	-0.140439	0.029675	2.2e-06	5959	0.00374448	22.3897
GCST90032219	Bifidobacteriaceae abundance in stool	rs149200777	4	88519056	A	G	0.0101368	-0.312441	0.069483	6.9e-06	5959	0.00338169	20.2131
GCST90032219	Bifidobacteriaceae abundance in stool	rs74520489	6	81837292	T	C	0.0267227	-0.195262	0.0436247	7.6e-06	5959	0.00335073	20.0274
GCST90032219	Bifidobacteriaceae abundance in stool	rs6900690	6	125901886	G	A	0.435399	-0.0639833	0.0141899	6.5e-06	5959	0.00340034	20.3249
GCST90032219	Bifidobacteriaceae abundance in stool	rs116865032	6	161706955	T	A	0.0263202	-0.195526	0.0439413	8.6e-06	5959	0.00331169	19.7933
GCST90032219	Bifidobacteriaceae abundance in stool	rs117494303	7	129473097	T	C	0.0180135	0.240592	0.0521582	4e-06	5959	0.00355792	21.2702
GCST90032219	Bifidobacteriaceae abundance in stool	rs2158787	8	1432886	T	C	0.0893939	0.110493	0.0245254	6.6e-06	5959	0.00339459	20.2904
GCST90032219	Bifidobacteriaceae abundance in stool	rs72650093	8	55623253	T	C	0.0136203	-0.277438	0.0606477	4.8e-06	5959	0.00349951	20.9198
GCST90032219	Bifidobacteriaceae abundance in stool	rs76648959	8	70752304	A	G	0.0373665	-0.188966	0.0367971	2.8e-07	5959	0.00440605	26.363
GCST90032219	Bifidobacteriaceae abundance in stool	rs1805488	12	13584780	C	T	0.084035	0.119774	0.0255115	2.7e-06	5959	0.00368533	22.0347
GCST90032219	Bifidobacteriaceae abundance in stool	rs3809260	12	101697239	G	T	0.422378	0.0655972	0.0141219	3.4e-06	5959	0.00360779	21.5694
GCST90032219	Bifidobacteriaceae abundance in stool	rs74023499	15	74395407	T	A	0.0306826	-0.182107	0.0407157	7.7e-06	5959	0.0033458	19.9979
GCST90032219	Bifidobacteriaceae abundance in stool	rs62030440	15	101886536	A	G	0.340214	-0.0683514	0.0154351	9.5e-06	5959	0.00328001	19.6033
GCST90032219	Bifidobacteriaceae abundance in stool	rs56220659	19	30565793	A	G	0.0402993	-0.160205	0.0355621	6.6e-06	5959	0.00339412	20.2876
GCST90032220	Bifidobacterium adolescentis abundance in stool	rs182549	2	135859184	C	T	0.412692	0.206968	0.0224734	3.3e-20	5959	0.0140332	84.7858
GCST90032220	Bifidobacterium adolescentis abundance in stool	rs114319347	3	124998296	G	C	0.0120472	-0.469817	0.0994123	2.3e-06	5959	0.00373404	22.3271
GCST90032220	Bifidobacterium adolescentis abundance in stool	rs6768653	3	197053949	A	G	0.0716337	-0.195529	0.0426163	4.5e-06	5959	0.00352019	21.0438
GCST90032220	Bifidobacterium adolescentis abundance in stool	rs1511397	4	59390259	G	A	0.395259	-0.0992589	0.0222703	8.3e-06	5959	0.00332252	19.8583
GCST90032220	Bifidobacterium adolescentis abundance in stool	rs56098739	5	483449	G	A	0.299085	0.123291	0.0244984	4.8e-07	5959	0.00423226	25.3187
GCST90032220	Bifidobacterium adolescentis abundance in stool	rs10055404	5	77628709	G	A	0.375234	-0.101644	0.0227161	7.7e-06	5959	0.00334862	20.0147
GCST90032220	Bifidobacterium adolescentis abundance in stool	rs17881456	7	142885585	A	C	0.0606478	-0.207193	0.0455853	5.5e-06	5959	0.00345481	20.6516
GCST90032220	Bifidobacterium adolescentis abundance in stool	rs79931074	7	152552721	G	A	0.0636397	0.213489	0.0463538	4.1e-06	5959	0.00354702	21.2048
GCST90032220	Bifidobacterium adolescentis abundance in stool	rs55892303	10	1294817	G	C	0.247265	0.125537	0.0262787	1.8e-06	5959	0.00381507	22.8134
GCST90032220	Bifidobacterium adolescentis abundance in stool	rs17849163	10	95422098	C	T	0.249659	0.120378	0.0251932	1.8e-06	5959	0.00381675	22.8235
GCST90032220	Bifidobacterium adolescentis abundance in stool	rs113861295	12	66278242	T	C	0.0524786	0.222257	0.0497553	7.9e-06	5959	0.00333739	19.9474
GCST90032220	Bifidobacterium adolescentis abundance in stool	rs78686363	12	120720180	A	G	0.0512175	-0.227139	0.0493098	4.1e-06	5959	0.00354813	21.2115
GCST90032220	Bifidobacterium adolescentis abundance in stool	rs9520255	13	106969271	C	T	0.311032	-0.111115	0.0234837	2.2e-06	5959	0.00374292	22.3803
GCST90032220	Bifidobacterium adolescentis abundance in stool	rs716064	14	79217613	C	A	0.379931	0.10581	0.0234062	6.2e-06	5959	0.00341768	20.4289
GCST90032220	Bifidobacterium adolescentis abundance in stool	rs140200601	14	81462744	T	C	0.290745	0.113001	0.0242159	3.1e-06	5959	0.00364088	21.768
GCST90032220	Bifidobacterium adolescentis abundance in stool	rs17092955	14	95615161	T	G	0.115094	-0.165315	0.0339814	1.1e-06	5959	0.00395592	23.659
GCST90032220	Bifidobacterium adolescentis abundance in stool	rs139688845	15	48021946	A	G	0.057439	0.216822	0.0477455	5.6e-06	5959	0.0034488	20.6156
GCST90032220	Bifidobacterium adolescentis abundance in stool	rs170149	17	6692611	A	G	0.0339412	-0.273959	0.0607642	6.5e-06	5959	0.00339956	20.3203
GCST90032220	Bifidobacterium adolescentis abundance in stool	rs12611001	19	6552232	C	T	0.0430034	-0.263923	0.0546761	1.4e-06	5959	0.00389485	23.2924
GCST90032220	Bifidobacterium adolescentis abundance in stool	rs11672816	19	20725858	C	T	0.141508	-0.141269	0.0315614	7.6e-06	5959	0.00335081	20.0279
GCST90032220	Bifidobacterium adolescentis abundance in stool	rs335752	19	30149262	C	T	0.200794	0.130423	0.0279642	3.1e-06	5959	0.00363704	21.7449
GCST90032220	Bifidobacterium adolescentis abundance in stool	rs2836338	21	38359991	C	A	0.48003	-0.0999606	0.0220739	5.9e-06	5959	0.00342953	20.5
GCST90032221	Bifidobacterium angulatum abundance in stool	rs12046322	1	33985759	T	C	0.114801	0.100183	0.021659	3.7e-06	5959	0.00357751	21.3878
GCST90032221	Bifidobacterium angulatum abundance in stool	rs146343624	2	86031151	G	A	0.0164141	0.257503	0.0545776	2.4e-06	5959	0.00372171	22.2531
GCST90032221	Bifidobacterium angulatum abundance in stool	rs3940549	2	135381057	G	A	0.421891	0.136898	0.0140552	2e-22	5959	0.0156707	94.8362
GCST90032221	Bifidobacterium angulatum abundance in stool	rs4368459	3	29370397	C	T	0.289345	0.0788769	0.0157142	5.2e-07	5959	0.00421026	25.1866
GCST90032221	Bifidobacterium angulatum abundance in stool	rs77905742	3	71902947	A	T	0.0321	-0.173787	0.0392988	9.8e-06	5959	0.00327099	19.5493
GCST90032221	Bifidobacterium angulatum abundance in stool	rs2271942	3	151817634	G	A	0.338566	0.0657464	0.0144051	5e-06	5959	0.00348355	20.8241
GCST90032221	Bifidobacterium angulatum abundance in stool	rs139280910	6	128916728	T	C	0.0220501	0.27243	0.0470849	7.2e-09	5959	0.0055865	33.4658
GCST90032221	Bifidobacterium angulatum abundance in stool	rs184007219	7	119320101	A	T	0.026938	0.22982	0.0424134	6e-08	5959	0.004903	29.3511
GCST90032221	Bifidobacterium angulatum abundance in stool	rs76971718	7	149587665	T	C	0.0263604	0.194888	0.0431753	6.4e-06	5959	0.00340756	20.3682
GCST90032221	Bifidobacterium angulatum abundance in stool	rs148616087	8	69203024	T	C	0.0169306	0.246914	0.053016	3.2e-06	5959	0.00362682	21.6836
GCST90032221	Bifidobacterium angulatum abundance in stool	rs11146310	10	132283893	C	A	0.447831	-0.0624881	0.0138789	6.7e-06	5959	0.00339029	20.2646
GCST90032221	Bifidobacterium angulatum abundance in stool	rs145241256	11	47889504	A	G	0.0314132	0.191172	0.0389065	8.9e-07	5959	0.00403529	24.1356
GCST90032221	Bifidobacterium angulatum abundance in stool	rs11608886	12	105319932	T	C	0.0139848	-0.2785	0.0590285	2.4e-06	5959	0.00372164	22.2526
GCST90032221	Bifidobacterium angulatum abundance in stool	rs7149886	14	33227254	G	A	0.297365	-0.0672624	0.0148627	6e-06	5959	0.0034252	20.474
GCST90032221	Bifidobacterium angulatum abundance in stool	rs113303075	16	30471072	A	C	0.0306122	0.182802	0.0398921	4.6e-06	5959	0.00351145	20.9914
GCST90032221	Bifidobacterium angulatum abundance in stool	rs58035862	16	86805050	T	C	0.0140289	0.274512	0.0581557	2.4e-06	5959	0.00372515	22.2737
GCST90032221	Bifidobacterium angulatum abundance in stool	rs33914778	16	87870886	A	G	0.325758	0.0675131	0.0150086	6.9e-06	5959	0.00338415	20.2279
GCST90032221	Bifidobacterium angulatum abundance in stool	rs4606765	17	41761073	A	C	0.303731	-0.0678716	0.0149713	5.8e-06	5959	0.00343707	20.5452
GCST90032221	Bifidobacterium angulatum abundance in stool	rs7239769	18	75698814	A	G	0.206135	0.0796922	0.0169976	2.8e-06	5959	0.00367523	21.9741
GCST90032221	Bifidobacterium angulatum abundance in stool	rs118103780	19	3362059	A	C	0.0262124	-0.192994	0.0431539	7.7e-06	5959	0.00334518	19.9941
GCST90032221	Bifidobacterium angulatum abundance in stool	rs335752	19	30149262	C	T	0.200794	0.0820507	0.017622	3.2e-06	5959	0.00362496	21.6725
GCST90032221	Bifidobacterium angulatum abundance in stool	rs297685	20	4370882	T	C	0.18625	0.0796728	0.0175268	5.5e-06	5959	0.00345572	20.6571
GCST90032221	Bifidobacterium angulatum abundance in stool	rs440893	22	17830818	C	G	0.403801	0.0694618	0.0138919	5.7e-07	5959	0.00417808	24.9933
GCST90032221	Bifidobacterium angulatum abundance in stool	rs75991474	22	23891203	A	G	0.0118463	0.307141	0.0635986	1.4e-06	5959	0.00389862	23.315
GCST90032222	Bifidobacterium bifidum abundance in stool	rs4988235	2	135851076	G	A	0.414723	0.166364	0.0199918	8.7e-17	5959	0.0114875	69.226
GCST90032222	Bifidobacterium bifidum abundance in stool	rs62190196	2	223281815	G	A	0.155567	-0.123704	0.0269569	4.5e-06	5959	0.00352146	21.0514
GCST90032222	Bifidobacterium bifidum abundance in stool	rs144177905	3	5187958	T	C	0.0209326	0.311141	0.0672018	3.7e-06	5959	0.00358443	21.4292
GCST90032222	Bifidobacterium bifidum abundance in stool	rs77977788	5	73301508	T	C	0.161694	0.123557	0.0271539	5.4e-06	5959	0.00346251	20.6978
GCST90032222	Bifidobacterium bifidum abundance in stool	rs11742884	5	148804269	C	T	0.189169	0.118302	0.0251342	2.5e-06	5959	0.00370398	22.1467
GCST90032222	Bifidobacterium bifidum abundance in stool	rs77802097	7	109022602	G	A	0.0194892	0.319276	0.0705699	6.1e-06	5959	0.00342319	20.462
GCST90032222	Bifidobacterium bifidum abundance in stool	rs72678333	8	107795530	A	T	0.0526006	-0.199182	0.0431226	3.9e-06	5959	0.00356751	21.3277
GCST90032222	Bifidobacterium bifidum abundance in stool	rs11010572	10	36222523	A	G	0.173413	-0.11355	0.0256381	9.5e-06	5959	0.00328097	19.6091
GCST90032222	Bifidobacterium bifidum abundance in stool	rs112994035	10	53945047	T	C	0.0217575	0.304832	0.0663075	4.3e-06	5959	0.00353415	21.1276
GCST90032222	Bifidobacterium bifidum abundance in stool	rs6483459	11	95741600	T	C	0.0234769	-0.286728	0.0638829	7.2e-06	5959	0.00336924	20.1384
GCST90032222	Bifidobacterium bifidum abundance in stool	rs7296347	12	101685056	G	A	0.261239	0.0983976	0.0220472	8.1e-06	5959	0.0033315	19.9121
GCST90032222	Bifidobacterium bifidum abundance in stool	rs299970	16	86773388	C	T	0.0875147	0.168358	0.034402	9.9e-07	5959	0.00400299	23.9417
GCST90032222	Bifidobacterium bifidum abundance in stool	rs16960344	17	66892937	C	T	0.140102	-0.123982	0.0280036	9.5e-06	5959	0.00327861	19.5949
GCST90032223	Bifidobacterium breve abundance in stool	rs3940549	2	135381057	G	A	0.421891	0.117637	0.0106474	2.2e-28	5959	0.0200734	122.027
GCST90032223	Bifidobacterium breve abundance in stool	rs77854230	3	193705746	T	G	0.0155514	-0.188233	0.0417029	6.4e-06	5959	0.00340724	20.3664
GCST90032223	Bifidobacterium breve abundance in stool	rs2371846	7	145224785	A	G	0.0503198	0.113682	0.0241969	2.6e-06	5959	0.0036905	22.0657
GCST90032223	Bifidobacterium breve abundance in stool	rs73195298	8	11555683	C	T	0.168556	0.0655404	0.0139469	2.6e-06	5959	0.00369218	22.0758
GCST90032223	Bifidobacterium breve abundance in stool	rs112856913	8	70090410	G	A	0.0297398	0.144521	0.0303737	2e-06	5959	0.00378483	22.6319
GCST90032223	Bifidobacterium breve abundance in stool	rs60034989	8	134889878	G	A	0.423376	-0.0491232	0.010733	4.7e-06	5959	0.00350295	20.9404
GCST90032223	Bifidobacterium breve abundance in stool	rs7041488	9	77509894	G	A	0.349639	0.0480744	0.0108388	9.2e-06	5959	0.00329049	19.6662
GCST90032223	Bifidobacterium breve abundance in stool	rs117491755	9	116881377	C	A	0.0279691	0.140962	0.0316635	8.5e-06	5959	0.0033149	19.8126
GCST90032223	Bifidobacterium breve abundance in stool	rs28563072	9	137426492	T	C	0.0881969	0.0860174	0.0192806	8.1e-06	5959	0.00332897	19.8969
GCST90032223	Bifidobacterium breve abundance in stool	rs10904064	10	3648486	C	G	0.383627	-0.0502053	0.0106615	2.5e-06	5959	0.00370746	22.1675
GCST90032223	Bifidobacterium breve abundance in stool	rs72781019	10	7683991	T	A	0.0126646	0.221634	0.0466476	2e-06	5959	0.00377397	22.5667
GCST90032223	Bifidobacterium breve abundance in stool	rs7072025	10	122222457	A	G	0.173481	-0.0622391	0.0139445	8.1e-06	5959	0.00333195	19.9148
GCST90032223	Bifidobacterium breve abundance in stool	rs10772699	12	13686649	T	A	0.24668	0.061841	0.0120081	2.6e-07	5959	0.00443101	26.513
GCST90032223	Bifidobacterium breve abundance in stool	rs4522386	15	32614800	A	T	0.0532555	0.104913	0.0237028	9.6e-06	5959	0.00327688	19.5845
GCST90032223	Bifidobacterium breve abundance in stool	rs139182175	16	55617252	G	A	0.0418914	0.115733	0.025841	7.5e-06	5959	0.00335477	20.0516
GCST90032223	Bifidobacterium breve abundance in stool	rs9893867	17	1606754	G	A	0.218807	0.0611222	0.0132491	4e-06	5959	0.0035588	21.2755
GCST90032223	Bifidobacterium breve abundance in stool	rs7251963	19	7170230	T	C	0.441433	0.0521062	0.0105867	8.6e-07	5959	0.00404876	24.2165
GCST90032223	Bifidobacterium breve abundance in stool	rs76496263	19	53673978	A	G	0.0238298	0.173503	0.0344187	4.6e-07	5959	0.00424623	25.4027
GCST90032223	Bifidobacterium breve abundance in stool	rs4815961	20	771989	G	T	0.423111	-0.0500472	0.0107315	3.1e-06	5959	0.0036365	21.7417
GCST90032224	Bifidobacterium catenulatum abundance in stool	rs12233112	2	73704637	G	A	0.36405	0.0853328	0.0192298	9.1e-06	5959	0.00329364	19.6851
GCST90032224	Bifidobacterium catenulatum abundance in stool	rs3940549	2	135381057	G	A	0.421891	0.168503	0.0189877	7e-19	5959	0.0130435	78.7272
GCST90032224	Bifidobacterium catenulatum abundance in stool	rs35397660	3	4986322	C	T	0.165053	0.110221	0.0248996	9.6e-06	5959	0.00327752	19.5884
GCST90032224	Bifidobacterium catenulatum abundance in stool	rs116096645	4	56222778	G	A	0.01611	0.394658	0.0742875	1.1e-07	5959	0.00471395	28.214
GCST90032224	Bifidobacterium catenulatum abundance in stool	rs143257892	4	182036393	A	G	0.0437637	0.214429	0.045764	2.8e-06	5959	0.0036707	21.9469
GCST90032224	Bifidobacterium catenulatum abundance in stool	rs856831	6	67574187	G	A	0.362483	-0.0883943	0.0192457	4.4e-06	5959	0.00352755	21.088
GCST90032224	Bifidobacterium catenulatum abundance in stool	rs619355	6	158204040	C	A	0.3111	-0.0917773	0.0202825	6e-06	5959	0.00342424	20.4683
GCST90032224	Bifidobacterium catenulatum abundance in stool	rs7023933	9	93463196	T	A	0.176668	-0.124944	0.0244022	3.1e-07	5959	0.00438019	26.2076
GCST90032224	Bifidobacterium catenulatum abundance in stool	rs61970167	13	98227653	T	C	0.235976	-0.115408	0.0221432	1.9e-07	5959	0.00453777	27.1547
GCST90032224	Bifidobacterium catenulatum abundance in stool	rs118129615	14	59443722	C	G	0.0603126	0.175388	0.0391425	7.4e-06	5959	0.00335791	20.0704
GCST90032224	Bifidobacterium catenulatum abundance in stool	rs1564522	14	84669154	G	T	0.465367	0.0963093	0.0185858	2.2e-07	5959	0.00448588	26.8428
GCST90032224	Bifidobacterium catenulatum abundance in stool	rs2414808	15	62972934	T	C	0.399546	0.0899588	0.0188606	1.8e-06	5959	0.00380319	22.7421
GCST90032225	Bifidobacterium infantis abundance in stool	rs2745297	1	11533583	A	G	0.105268	0.0818721	0.018518	9.8e-06	5959	0.00326955	19.5406
GCST90032225	Bifidobacterium infantis abundance in stool	rs6714122	2	43672838	T	A	0.343513	0.0540621	0.0118507	5.1e-06	5959	0.00348025	20.8042
GCST90032225	Bifidobacterium infantis abundance in stool	rs1370336	2	80743324	T	C	0.149438	0.0724174	0.0155489	3.2e-06	5959	0.0036269	21.6841
GCST90032225	Bifidobacterium infantis abundance in stool	rs3940549	2	135381057	G	A	0.421891	0.111764	0.0113989	1.1e-22	5959	0.0158765	96.102
GCST90032225	Bifidobacterium infantis abundance in stool	rs1853639	6	86897124	G	A	0.339451	0.0535851	0.0118145	5.7e-06	5959	0.00344023	20.5642
GCST90032225	Bifidobacterium infantis abundance in stool	rs138249952	8	60023088	T	C	0.0725319	-0.103343	0.0214787	1.5e-06	5959	0.0038698	23.142
GCST90032225	Bifidobacterium infantis abundance in stool	rs1417080	9	79515946	C	T	0.2805	0.0570255	0.0125423	5.5e-06	5959	0.00345706	20.6651
GCST90032225	Bifidobacterium infantis abundance in stool	rs7926512	11	65697016	T	A	0.447598	0.0516912	0.0112906	4.7e-06	5959	0.0035051	20.9533
GCST90032225	Bifidobacterium infantis abundance in stool	rs7940866	11	130947684	A	T	0.494684	0.0560358	0.0111735	5.3e-07	5959	0.00420291	25.1424
GCST90032225	Bifidobacterium infantis abundance in stool	rs11074166	15	93321342	C	T	0.481221	-0.0522772	0.0115849	6.4e-06	5959	0.00340553	20.3561
GCST90032225	Bifidobacterium infantis abundance in stool	rs6108032	20	836269	G	A	0.0899393	0.0913843	0.0198394	4.1e-06	5959	0.00354788	21.21
GCST90032226	Bifidobacterium kashiwanohense abundance in stool	rs114330234	1	1222690	T	C	0.0306104	0.198062	0.0426798	3.5e-06	5959	0.00360095	21.5284
GCST90032226	Bifidobacterium kashiwanohense abundance in stool	rs367629	1	24989486	G	A	0.239855	-0.0787888	0.0169363	3.3e-06	5959	0.00361863	21.6345
GCST90032226	Bifidobacterium kashiwanohense abundance in stool	rs187398627	2	88021074	A	G	0.0107227	0.315877	0.069543	5.6e-06	5959	0.00345028	20.6245
GCST90032226	Bifidobacterium kashiwanohense abundance in stool	rs3940549	2	135381057	G	A	0.421891	0.134116	0.0145583	3.2e-20	5959	0.0140419	84.8387
GCST90032226	Bifidobacterium kashiwanohense abundance in stool	rs11132003	4	168055314	T	C	0.450552	0.0656768	0.0144897	5.8e-06	5959	0.00343587	20.5381
GCST90032226	Bifidobacterium kashiwanohense abundance in stool	rs143257892	4	182036393	A	G	0.0437637	0.179008	0.0350869	3.4e-07	5959	0.00434899	26.0201
GCST90032226	Bifidobacterium kashiwanohense abundance in stool	rs10440729	5	148814170	T	C	0.173411	0.0876901	0.0187376	2.9e-06	5959	0.0036619	21.8941
GCST90032226	Bifidobacterium kashiwanohense abundance in stool	rs4552973	9	93539437	C	G	0.172951	-0.0925966	0.0189089	9.7e-07	5959	0.00400811	23.9724
GCST90032226	Bifidobacterium kashiwanohense abundance in stool	rs7316796	12	108493305	G	C	0.458233	-0.0656384	0.0144397	5.5e-06	5959	0.0034556	20.6564
GCST90032226	Bifidobacterium kashiwanohense abundance in stool	rs10850318	12	114338059	T	C	0.424255	0.0641191	0.014324	7.6e-06	5959	0.00335131	20.0309
GCST90032226	Bifidobacterium kashiwanohense abundance in stool	rs61970167	13	98227653	T	C	0.235976	-0.0934918	0.0169746	3.6e-08	5959	0.00506488	30.3251
GCST90032226	Bifidobacterium kashiwanohense abundance in stool	rs7259085	19	6406007	T	C	0.0314974	0.181357	0.0406378	8.1e-06	5959	0.00333109	19.9096
GCST90032226	Bifidobacterium kashiwanohense abundance in stool	rs1008267	22	36954376	A	G	0.078511	0.116238	0.0263004	9.9e-06	5959	0.00326721	19.5266
GCST90032227	Bifidobacterium longum abundance in stool	rs3940549	2	135381057	G	A	0.421891	0.13099	0.0152528	8.9e-18	5959	0.0122254	73.7278
GCST90032227	Bifidobacterium longum abundance in stool	rs114255138	3	1810563	C	T	0.0202668	-0.244704	0.053072	4e-06	5959	0.00355493	21.2523
GCST90032227	Bifidobacterium longum abundance in stool	rs77339631	4	138871187	T	C	0.0310859	-0.193895	0.0424939	5e-06	5959	0.0034817	20.813
GCST90032227	Bifidobacterium longum abundance in stool	rs464850	5	179228116	C	T	0.122001	-0.105102	0.0227057	3.7e-06	5959	0.00358278	21.4194
GCST90032227	Bifidobacterium longum abundance in stool	rs56233915	6	21822425	C	A	0.0166189	-0.283394	0.0585105	1.3e-06	5959	0.00392133	23.4514
GCST90032227	Bifidobacterium longum abundance in stool	rs117589220	7	129415396	A	T	0.0178451	0.259467	0.055629	3.1e-06	5959	0.00363752	21.7478
GCST90032227	Bifidobacterium longum abundance in stool	rs12336969	9	104917219	A	C	0.0815108	0.123677	0.0275241	7e-06	5959	0.00337683	20.1839
GCST90032227	Bifidobacterium longum abundance in stool	rs146494252	9	114114525	G	A	0.0184219	0.248616	0.0549993	6.2e-06	5959	0.00341731	20.4267
GCST90032227	Bifidobacterium longum abundance in stool	rs3922212	12	40376540	A	G	0.365524	-0.0731354	0.0156148	2.8e-06	5959	0.00366786	21.9299
GCST90032227	Bifidobacterium longum abundance in stool	rs8033999	15	91626627	T	C	0.368759	0.0725327	0.0161067	6.7e-06	5959	0.00339161	20.2726
GCST90032227	Bifidobacterium longum abundance in stool	rs117466842	19	3971210	C	T	0.0378309	0.181625	0.0396421	4.6e-06	5959	0.00351024	20.9842
GCST90032227	Bifidobacterium longum abundance in stool	rs2974236	19	47671136	T	C	0.222597	-0.091968	0.0177945	2.4e-07	5959	0.00446258	26.7028
GCST90032228	Bifidobacterium pseudocatenulatum abundance in stool	rs3940549	2	135381057	G	A	0.421891	0.153594	0.0172356	5e-19	5959	0.0131514	79.3871
GCST90032228	Bifidobacterium pseudocatenulatum abundance in stool	rs1345660	5	120919490	G	T	0.367037	0.0781926	0.017409	7.1e-06	5959	0.00337398	20.1668
GCST90032228	Bifidobacterium pseudocatenulatum abundance in stool	rs113431722	5	150601151	A	C	0.0593497	0.166682	0.0363862	4.6e-06	5959	0.00350917	20.9777
GCST90032228	Bifidobacterium pseudocatenulatum abundance in stool	rs6915373	6	24612674	T	C	0.0123384	0.342141	0.0762504	7.2e-06	5959	0.00336735	20.1271
GCST90032228	Bifidobacterium pseudocatenulatum abundance in stool	rs1046013	8	70113047	C	T	0.0260154	0.254516	0.0526436	1.3e-06	5959	0.0039072	23.3665
GCST90032228	Bifidobacterium pseudocatenulatum abundance in stool	rs825638	10	13266926	A	G	0.234602	-0.0886994	0.0199403	8.7e-06	5959	0.00330952	19.7803
GCST90032228	Bifidobacterium pseudocatenulatum abundance in stool	rs73228549	12	94676484	G	A	0.312205	-0.0816783	0.0180814	6.3e-06	5959	0.00341265	20.3987
GCST90032228	Bifidobacterium pseudocatenulatum abundance in stool	rs118129615	14	59443722	C	G	0.0603126	0.160029	0.0355266	6.7e-06	5959	0.00339344	20.2836
GCST90032228	Bifidobacterium pseudocatenulatum abundance in stool	rs75237940	15	62457436	T	C	0.012881	-0.330608	0.0747802	9.8e-06	5959	0.00326932	19.5392
GCST90032228	Bifidobacterium pseudocatenulatum abundance in stool	rs11074166	15	93321342	C	T	0.481221	-0.0781257	0.0175124	8.2e-06	5959	0.0033287	19.8953
GCST90032228	Bifidobacterium pseudocatenulatum abundance in stool	rs78795415	18	4757334	C	T	0.118759	0.128922	0.0260832	7.7e-07	5959	0.00408303	24.4223
GCST90032229	Bifidobacterium ruminantium abundance in stool	rs3940549	2	135381057	G	A	0.421891	0.149826	0.0134039	5.2e-29	5959	0.0205365	124.901
GCST90032229	Bifidobacterium ruminantium abundance in stool	rs17025113	3	30219749	G	A	0.177494	0.0818491	0.0172035	2e-06	5959	0.0037842	22.6281
GCST90032229	Bifidobacterium ruminantium abundance in stool	rs4686545	3	190362379	T	A	0.211113	0.0709428	0.0160298	9.6e-06	5959	0.00327614	19.5801
GCST90032229	Bifidobacterium ruminantium abundance in stool	rs3773844	3	197086173	C	A	0.0882253	-0.105494	0.0232235	5.6e-06	5959	0.00345085	20.6279
GCST90032229	Bifidobacterium ruminantium abundance in stool	rs79387414	4	24682664	A	G	0.0340257	0.175062	0.0367012	1.8e-06	5959	0.0038036	22.7446
GCST90032229	Bifidobacterium ruminantium abundance in stool	rs56098739	5	483449	G	A	0.299085	0.0678659	0.0147239	4e-06	5959	0.00355254	21.2379
GCST90032229	Bifidobacterium ruminantium abundance in stool	rs145876311	5	92112524	A	G	0.0218092	-0.202204	0.0446902	6.1e-06	5959	0.00342367	20.4649
GCST90032229	Bifidobacterium ruminantium abundance in stool	rs7867411	9	82548269	A	G	0.146505	-0.0823559	0.0185309	8.8e-06	5959	0.00330359	19.7447
GCST90032229	Bifidobacterium ruminantium abundance in stool	rs1923584	10	82966331	T	A	0.408174	0.0603932	0.0133648	6.2e-06	5959	0.00341501	20.4129
GCST90032229	Bifidobacterium ruminantium abundance in stool	rs17849163	10	95422098	C	T	0.249659	0.0750697	0.0151438	7.2e-07	5959	0.00410676	24.5648
GCST90032229	Bifidobacterium ruminantium abundance in stool	rs10870212	10	132937988	C	T	0.0537003	-0.130834	0.0292886	7.9e-06	5959	0.00333748	19.9479
GCST90032229	Bifidobacterium ruminantium abundance in stool	rs117562591	12	30011561	A	T	0.0109955	-0.286007	0.0625906	4.9e-06	5959	0.00349175	20.8732
GCST90032229	Bifidobacterium ruminantium abundance in stool	rs117636828	12	120737759	A	G	0.0512261	-0.142082	0.0296426	1.6e-06	5959	0.00384062	22.9668
GCST90032229	Bifidobacterium ruminantium abundance in stool	rs7321855	13	107734828	G	T	0.201	0.0745909	0.0166903	7.9e-06	5959	0.00334054	19.9663
GCST90032229	Bifidobacterium ruminantium abundance in stool	rs75896670	13	110857506	G	C	0.0914237	0.106492	0.0228618	3.2e-06	5959	0.00362795	21.6904
GCST90032229	Bifidobacterium ruminantium abundance in stool	rs140200601	14	81462744	T	C	0.290745	0.0660008	0.0145532	5.8e-06	5959	0.00343963	20.5606
GCST90032229	Bifidobacterium ruminantium abundance in stool	rs1957942	14	95757825	T	A	0.367059	0.0700825	0.0137374	3.4e-07	5959	0.00434855	26.0174
GCST90032229	Bifidobacterium ruminantium abundance in stool	rs17235322	18	58373948	G	A	0.0949035	0.100115	0.0224526	8.2e-06	5959	0.00332541	19.8756
GCST90032229	Bifidobacterium ruminantium abundance in stool	rs335751	19	30150517	A	G	0.16795	0.091631	0.0177947	2.6e-07	5959	0.00442998	26.5068
GCST90032230	Bifidobacterium abundance in stool	rs3940549	2	135381057	G	A	0.421891	0.179917	0.0152246	3.2e-32	5959	0.0228991	139.607
GCST90032230	Bifidobacterium abundance in stool	rs34934741	2	173886890	G	C	0.0265599	-0.20999	0.046731	7e-06	5959	0.0033771	20.1856
GCST90032230	Bifidobacterium abundance in stool	rs7369560	2	211640274	C	T	0.0450924	0.163228	0.035878	5.4e-06	5959	0.00346141	20.6913
GCST90032230	Bifidobacterium abundance in stool	rs12497495	3	71820588	C	G	0.259365	-0.0844585	0.0176034	1.6e-06	5959	0.0038481	23.0117
GCST90032230	Bifidobacterium abundance in stool	rs76830965	3	159919889	A	C	0.0836569	-0.125818	0.0271832	3.7e-06	5959	0.00358222	21.416
GCST90032230	Bifidobacterium abundance in stool	rs71323798	3	197312881	G	A	0.0604517	-0.152987	0.0314536	1.2e-06	5959	0.00395434	23.6495
GCST90032230	Bifidobacterium abundance in stool	rs464850	5	179228116	C	T	0.122001	-0.100882	0.0226594	8.5e-06	5959	0.00331524	19.8146
GCST90032230	Bifidobacterium abundance in stool	rs6900690	6	125901886	G	A	0.435399	-0.0675703	0.0150387	7e-06	5959	0.00337636	20.1811
GCST90032230	Bifidobacterium abundance in stool	rs2158787	8	1432886	T	C	0.0893939	0.11584	0.0259949	8.3e-06	5959	0.00332141	19.8516
GCST90032230	Bifidobacterium abundance in stool	rs72650093	8	55623253	T	C	0.0136203	-0.294329	0.0642817	4.7e-06	5959	0.00350585	20.9578
GCST90032230	Bifidobacterium abundance in stool	rs76648959	8	70752304	A	G	0.0373665	-0.204228	0.039002	1.6e-07	5959	0.00458026	27.4101
GCST90032230	Bifidobacterium abundance in stool	rs1890115	9	82551078	T	G	0.147355	-0.0956388	0.021002	5.3e-06	5959	0.00346789	20.7301
GCST90032230	Bifidobacterium abundance in stool	rs1805488	12	13584780	C	T	0.084035	0.124482	0.0270383	4.1e-06	5959	0.00354437	21.1889
GCST90032230	Bifidobacterium abundance in stool	rs3809260	12	101697239	G	T	0.422378	0.06789	0.0149671	5.7e-06	5959	0.00344085	20.5679
GCST90032230	Bifidobacterium abundance in stool	rs74023499	15	74395407	T	A	0.0306826	-0.194651	0.0431546	6.5e-06	5959	0.00340256	20.3382
GCST90032230	Bifidobacterium abundance in stool	rs116980236	20	36827927	G	A	0.0637829	-0.142455	0.0306045	3.2e-06	5959	0.00362272	21.659
GCST90032231	Bin127 abundance in stool	rs138008453	1	29125321	A	G	0.0110158	-0.112082	0.0246777	5.6e-06	5959	0.00344975	20.6213
GCST90032231	Bin127 abundance in stool	rs10912146	1	187716263	C	T	0.221532	-0.0287826	0.00611866	2.6e-06	5959	0.00369968	22.1208
GCST90032231	Bin127 abundance in stool	rs78883023	2	77580449	C	A	0.0121131	-0.109125	0.0234399	3.2e-06	5959	0.00362399	21.6666
GCST90032231	Bin127 abundance in stool	rs11680252	2	227908571	C	T	0.22931	-0.028425	0.00599414	2.1e-06	5959	0.00375957	22.4803
GCST90032231	Bin127 abundance in stool	rs4410646	5	42569540	C	A	0.112733	0.037062	0.00813235	5.2e-06	5959	0.00347329	20.7625
GCST90032231	Bin127 abundance in stool	rs1190807	6	131202526	T	C	0.19604	-0.0312236	0.00643966	1.2e-06	5959	0.00392968	23.5014
GCST90032231	Bin127 abundance in stool	rs6913939	6	149184281	A	G	0.176993	-0.030337	0.00669586	5.9e-06	5959	0.00343294	20.5204
GCST90032231	Bin127 abundance in stool	rs10811805	9	22926964	T	A	0.0822492	-0.0416736	0.00938381	9e-06	5959	0.00329879	19.716
GCST90032231	Bin127 abundance in stool	rs4880308	10	132042410	C	G	0.133942	-0.0381562	0.00754211	4.2e-07	5959	0.00427671	25.5858
GCST90032231	Bin127 abundance in stool	rs7337561	13	91295157	T	G	0.297044	-0.0287676	0.00570901	4.7e-07	5959	0.00424293	25.3828
GCST90032231	Bin127 abundance in stool	rs67054945	16	81264428	G	A	0.277482	0.0265157	0.00575136	4e-06	5959	0.00355423	21.2481
GCST90032231	Bin127 abundance in stool	rs9902454	17	73390057	G	T	0.0969911	-0.0390939	0.00867659	6.6e-06	5959	0.00339523	20.2943
GCST90032231	Bin127 abundance in stool	rs928300	21	41304990	T	A	0.0123675	-0.112048	0.0230699	1.2e-06	5959	0.00394301	23.5815
GCST90032231	Bin127 abundance in stool	rs28521168	22	48866191	G	A	0.0759038	-0.0444777	0.00982511	6e-06	5959	0.00342725	20.4863
GCST90032231	Bin127 abundance in stool	rs134974	22	50497107	G	A	0.365062	0.030026	0.00532747	1.7e-08	5959	0.00530238	31.7546
GCST90032232	Blautia A sp000285855 abundance in stool	rs61761368	1	18851724	A	G	0.174541	-0.0440714	0.0093828	2.6e-06	5959	0.00368868	22.0548
GCST90032232	Blautia A sp000285855 abundance in stool	rs9429768	1	109986862	G	A	0.339426	-0.0349527	0.00744762	2.7e-06	5959	0.00368257	22.0181
GCST90032232	Blautia A sp000285855 abundance in stool	rs138078266	1	206871923	A	G	0.033777	0.0856874	0.0191748	7.9e-06	5959	0.00334	19.963
GCST90032232	Blautia A sp000285855 abundance in stool	rs3775318	4	165333201	C	G	0.363675	0.0375758	0.00720594	1.8e-07	5959	0.00454239	27.1825
GCST90032232	Blautia A sp000285855 abundance in stool	rs6552403	4	179976097	T	C	0.123404	-0.0501651	0.0105798	2.1e-06	5959	0.00375872	22.4752
GCST90032232	Blautia A sp000285855 abundance in stool	rs35745488	5	67887979	G	C	0.0695867	0.0611682	0.0137157	8.2e-06	5959	0.00332656	19.8824
GCST90032232	Blautia A sp000285855 abundance in stool	rs1547937	7	44416470	T	C	0.023152	0.103457	0.0229727	6.7e-06	5959	0.00339193	20.2745
GCST90032232	Blautia A sp000285855 abundance in stool	rs10273540	7	94090057	C	T	0.0187553	0.114772	0.0259005	9.4e-06	5959	0.00328438	19.6295
GCST90032232	Blautia A sp000285855 abundance in stool	rs62500489	8	15424606	C	T	0.0722475	0.0652708	0.0136114	1.6e-06	5959	0.00384403	22.9872
GCST90032232	Blautia A sp000285855 abundance in stool	rs117377284	8	16937655	A	T	0.0232381	-0.117192	0.0231115	4e-07	5959	0.00429632	25.7036
GCST90032232	Blautia A sp000285855 abundance in stool	rs10850043	12	112519334	A	G	0.103292	0.0588435	0.0114485	2.7e-07	5959	0.00441373	26.4091
GCST90032232	Blautia A sp000285855 abundance in stool	rs572869	12	118370362	G	A	0.338989	-0.0331081	0.00737072	7.1e-06	5959	0.00337448	20.1699
GCST90032232	Blautia A sp000285855 abundance in stool	rs8142645	22	33836915	G	A	0.0502187	-0.071186	0.0158947	7.5e-06	5959	0.00335469	20.0511
GCST90032233	Blautia A sp002159835 abundance in stool	rs76054583	1	242463731	A	C	0.0721876	0.0760355	0.0166142	4.7e-06	5959	0.00350249	20.9377
GCST90032233	Blautia A sp002159835 abundance in stool	rs2111471	2	56332537	A	G	0.0122384	-0.175284	0.0392354	7.9e-06	5959	0.00333813	19.9518
GCST90032233	Blautia A sp002159835 abundance in stool	rs142871500	2	108510433	T	C	0.0288218	0.115952	0.0260027	8.2e-06	5959	0.00332583	19.8781
GCST90032233	Blautia A sp002159835 abundance in stool	rs7631252	3	13762009	A	G	0.147868	-0.0609757	0.0121466	5.2e-07	5959	0.00421112	25.1918
GCST90032233	Blautia A sp002159835 abundance in stool	rs2844680	6	30978719	G	T	0.461448	-0.0411652	0.00863217	1.9e-06	5959	0.00380183	22.7339
GCST90032233	Blautia A sp002159835 abundance in stool	rs141685809	7	15055188	C	T	0.0177755	0.156989	0.0328041	1.7e-06	5959	0.00382863	22.8948
GCST90032233	Blautia A sp002159835 abundance in stool	rs112362553	7	116926675	G	T	0.451341	-0.0396189	0.00861411	4.2e-06	5959	0.0035373	21.1465
GCST90032233	Blautia A sp002159835 abundance in stool	rs117145655	8	43549044	T	C	0.0108401	0.191545	0.0421845	5.6e-06	5959	0.00344796	20.6106
GCST90032233	Blautia A sp002159835 abundance in stool	rs1073754	8	128676178	C	T	0.480641	0.0394579	0.00874249	6.4e-06	5959	0.00340677	20.3635
GCST90032233	Blautia A sp002159835 abundance in stool	rs116931793	10	70291882	A	G	0.0633541	0.0784832	0.017678	9e-06	5959	0.0032967	19.7034
GCST90032233	Blautia A sp002159835 abundance in stool	rs10491026	10	129039226	C	T	0.202174	0.049915	0.0107884	3.7e-06	5959	0.00357946	21.3994
GCST90032233	Blautia A sp002159835 abundance in stool	rs117493946	11	6334556	T	C	0.0306556	0.131624	0.0250965	1.6e-07	5959	0.00459484	27.4978
GCST90032233	Blautia A sp002159835 abundance in stool	rs692938	15	39877658	G	T	0.16462	0.0636814	0.011657	4.7e-08	5959	0.0049832	29.8336
GCST90032233	Blautia A sp002159835 abundance in stool	rs1364546	15	94561515	G	A	0.301895	-0.045433	0.00953156	1.9e-06	5959	0.0037983	22.7127
GCST90032233	Blautia A sp002159835 abundance in stool	rs6416915	17	38423174	A	G	0.0508562	0.0881357	0.0198535	9e-06	5959	0.00329627	19.7008
GCST90032233	Blautia A sp002159835 abundance in stool	rs6506327	18	5817508	C	G	0.0930842	0.0661455	0.0149701	9.9e-06	5959	0.00326556	19.5167
GCST90032234	Blautia A sp900066145 abundance in stool	rs12121909	1	24284094	G	A	0.48695	-0.040697	0.00831003	9.7e-07	5959	0.00400868	23.9758
GCST90032234	Blautia A sp900066145 abundance in stool	rs9433758	1	101266670	G	A	0.162344	-0.0496962	0.0110514	6.9e-06	5959	0.00338195	20.2146
GCST90032234	Blautia A sp900066145 abundance in stool	rs79440758	2	174557082	C	T	0.0128571	0.181765	0.0369524	8.7e-07	5959	0.00404392	24.1874
GCST90032234	Blautia A sp900066145 abundance in stool	rs2279137	5	149637911	G	A	0.0348935	-0.102587	0.0227009	6.2e-06	5959	0.00341538	20.4152
GCST90032234	Blautia A sp900066145 abundance in stool	rs111876278	6	90013655	T	C	0.107185	-0.0599978	0.013422	7.8e-06	5959	0.00334202	19.9752
GCST90032234	Blautia A sp900066145 abundance in stool	rs4529305	6	98725549	C	T	0.0322744	0.106484	0.0234956	5.8e-06	5959	0.00343501	20.5329
GCST90032234	Blautia A sp900066145 abundance in stool	rs628653	7	51756365	G	A	0.446043	-0.0387518	0.00839152	3.9e-06	5959	0.00356597	21.3185
GCST90032234	Blautia A sp900066145 abundance in stool	rs148748467	7	68931737	G	C	0.034616	0.109143	0.0227995	1.7e-06	5959	0.0038309	22.9084
GCST90032234	Blautia A sp900066145 abundance in stool	rs73041266	11	130115858	C	A	0.01387	0.158675	0.0351685	6.4e-06	5959	0.00340451	20.35
GCST90032234	Blautia A sp900066145 abundance in stool	rs35335161	12	5969258	T	A	0.0777909	0.0698075	0.0156432	8.1e-06	5959	0.00333066	19.9071
GCST90032234	Blautia A sp900066145 abundance in stool	rs56077366	13	64587046	T	C	0.017517	0.152408	0.0320051	1.9e-06	5959	0.003791	22.6689
GCST90032234	Blautia A sp900066145 abundance in stool	rs117395302	13	92636492	T	C	0.00991597	0.195656	0.0412562	2.1e-06	5959	0.00376009	22.4834
GCST90032234	Blautia A sp900066145 abundance in stool	rs118160262	14	20214132	C	T	0.010798	0.184846	0.0400687	4e-06	5959	0.00355867	21.2747
GCST90032234	Blautia A sp900066145 abundance in stool	rs11627420	14	72706312	A	G	0.0196344	0.137601	0.0294244	2.9e-06	5959	0.00365648	21.8616
GCST90032234	Blautia A sp900066145 abundance in stool	rs76833411	16	66212875	C	G	0.0550474	-0.0806233	0.0181283	8.7e-06	5959	0.00330822	19.7725
GCST90032234	Blautia A sp900066145 abundance in stool	rs9931220	16	87003853	C	T	0.0262447	0.124828	0.0261029	1.7e-06	5959	0.00382305	22.8613
GCST90032234	Blautia A sp900066145 abundance in stool	rs72818042	17	9466420	A	G	0.080534	0.0847875	0.0153398	3.3e-08	5959	0.0051007	30.5407
GCST90032234	Blautia A sp900066145 abundance in stool	rs72865990	18	2443574	T	A	0.021584	0.134909	0.0288081	2.8e-06	5959	0.00366677	21.9233
GCST90032234	Blautia A sp900066145 abundance in stool	rs78488086	19	20238249	T	C	0.0132907	0.164516	0.0363511	6e-06	5959	0.00342545	20.4755
GCST90032234	Blautia A sp900066145 abundance in stool	rs585050	22	25532301	T	C	0.372963	0.0426903	0.00850063	5.1e-07	5959	0.00421452	25.2122
GCST90032235	Blautia A sp900066355 abundance in stool	rs6678259	1	220890545	C	A	0.0446069	0.0907005	0.0203317	8.2e-06	5959	0.00332852	19.8942
GCST90032235	Blautia A sp900066355 abundance in stool	rs9845697	3	133557358	T	G	0.337631	-0.0457094	0.00887856	2.6e-07	5959	0.00442818	26.496
GCST90032235	Blautia A sp900066355 abundance in stool	rs138989324	3	156639328	T	C	0.0283479	0.111824	0.0251559	8.8e-06	5959	0.00330506	19.7535
GCST90032235	Blautia A sp900066355 abundance in stool	rs9820762	3	194456593	T	C	0.213419	-0.0575674	0.010248	1.9e-08	5959	0.00526754	31.5449
GCST90032235	Blautia A sp900066355 abundance in stool	rs115565565	5	6537237	A	G	0.0195003	0.14493	0.0303562	1.8e-06	5959	0.00381057	22.7864
GCST90032235	Blautia A sp900066355 abundance in stool	rs2288816	5	171899219	G	A	0.0504073	0.0858567	0.0191533	7.4e-06	5959	0.00336067	20.087
GCST90032235	Blautia A sp900066355 abundance in stool	rs186369938	6	43770246	C	G	0.0127362	-0.169732	0.0371674	5e-06	5959	0.00348749	20.8477
GCST90032235	Blautia A sp900066355 abundance in stool	rs7779109	7	24444655	G	A	0.153051	0.0540872	0.0115375	2.8e-06	5959	0.00367446	21.9695
GCST90032235	Blautia A sp900066355 abundance in stool	rs11764085	7	51627993	A	G	0.154029	0.0570796	0.0116729	1e-06	5959	0.00399661	23.9033
GCST90032235	Blautia A sp900066355 abundance in stool	rs1360523	9	25499530	T	G	0.270497	0.0424833	0.0093695	5.8e-06	5959	0.00343823	20.5522
GCST90032235	Blautia A sp900066355 abundance in stool	rs1220694	9	129545883	T	C	0.0944708	0.0671693	0.0143894	3e-06	5959	0.00364332	21.7826
GCST90032235	Blautia A sp900066355 abundance in stool	rs76167928	13	56470876	T	C	0.0298069	0.112074	0.0248478	6.5e-06	5959	0.00340236	20.3371
GCST90032235	Blautia A sp900066355 abundance in stool	rs1034735	16	3534140	T	C	0.0302672	-0.110889	0.0243941	5.5e-06	5959	0.00345566	20.6567
GCST90032235	Blautia A sp900066355 abundance in stool	rs76399039	19	55351279	T	C	0.0129542	0.165134	0.0372016	9e-06	5959	0.00329566	19.6972
GCST90032236	Blautia hansenii abundance in stool	rs76460815	1	55258280	T	C	0.0227961	0.157318	0.0310434	4e-07	5959	0.00429118	25.6728
GCST90032236	Blautia hansenii abundance in stool	rs9842455	3	2020900	C	T	0.162824	0.0600226	0.0126055	1.9e-06	5959	0.00379042	22.6654
GCST90032236	Blautia hansenii abundance in stool	rs17011198	4	126536805	C	A	0.1571	-0.0559479	0.0126404	9.6e-06	5959	0.00327678	19.5839
GCST90032236	Blautia hansenii abundance in stool	rs138172678	5	80392774	C	T	0.0177942	0.155838	0.0349941	8.5e-06	5959	0.00331696	19.8249
GCST90032236	Blautia hansenii abundance in stool	rs6151874	5	80807845	C	A	0.0131137	0.224717	0.0409433	4.1e-08	5959	0.00502971	30.1134
GCST90032236	Blautia hansenii abundance in stool	rs77832770	5	117030846	G	A	0.0714777	0.0817811	0.0181569	6.7e-06	5959	0.00339292	20.2804
GCST90032236	Blautia hansenii abundance in stool	rs13310795	7	29884605	T	C	0.495652	-0.0426196	0.00954687	8e-06	5959	0.00333329	19.9228
GCST90032236	Blautia hansenii abundance in stool	rs141509161	8	15358940	G	C	0.0120208	0.215971	0.0427668	4.4e-07	5959	0.00426137	25.4936
GCST90032236	Blautia hansenii abundance in stool	rs16893548	8	138867047	T	C	0.0435161	0.118578	0.0229142	2.3e-07	5959	0.00447382	26.7703
GCST90032236	Blautia hansenii abundance in stool	rs824242	9	28787051	T	G	0.078225	0.0764872	0.0171444	8.1e-06	5959	0.00332898	19.897
GCST90032236	Blautia hansenii abundance in stool	rs2293092	12	51923291	A	G	0.117265	0.0669508	0.0143825	3.2e-06	5959	0.00362321	21.6619
GCST90032236	Blautia hansenii abundance in stool	rs75295662	13	102917681	A	T	0.065411	0.08659	0.0189337	4.8e-06	5959	0.00349759	20.9083
GCST90032236	Blautia hansenii abundance in stool	rs111513456	14	35338129	A	T	0.046707	-0.0982929	0.0221311	8.9e-06	5959	0.00329936	19.7193
GCST90032236	Blautia hansenii abundance in stool	rs77884727	14	57027355	G	A	0.010928	0.220462	0.0445445	7.5e-07	5959	0.00409378	24.4869
GCST90032236	Blautia hansenii abundance in stool	rs4902778	14	70113519	T	C	0.360947	0.0454383	0.00966666	2.6e-06	5959	0.00369412	22.0874
GCST90032236	Blautia hansenii abundance in stool	rs72705179	15	35593256	A	G	0.00997127	0.216523	0.0470345	4.2e-06	5959	0.00354372	21.185
GCST90032236	Blautia hansenii abundance in stool	rs34388758	17	3035331	T	C	0.099407	-0.0734732	0.0157083	2.9e-06	5959	0.00365792	21.8703
GCST90032236	Blautia hansenii abundance in stool	rs62076169	17	18961970	T	G	0.109594	-0.0722145	0.0152615	2.2e-06	5959	0.00374328	22.3825
GCST90032236	Blautia hansenii abundance in stool	rs118069643	22	36797659	A	G	0.015328	0.181892	0.0381173	1.8e-06	5959	0.00380674	22.7634
GCST90032237	Blautia sp000436935 abundance in stool	rs116791031	1	230645984	T	C	0.0184779	0.25748	0.0517379	6.5e-07	5959	0.00413899	24.7585
GCST90032237	Blautia sp000436935 abundance in stool	rs10184516	2	10204600	T	C	0.315807	0.0677346	0.0150096	6.4e-06	5959	0.00340587	20.3581
GCST90032237	Blautia sp000436935 abundance in stool	rs80033337	2	11382711	T	C	0.0107744	0.303208	0.0670171	6.1e-06	5959	0.00342332	20.4628
GCST90032237	Blautia sp000436935 abundance in stool	rs76168489	2	101970694	A	G	0.0652467	0.13415	0.0277009	1.3e-06	5959	0.00392026	23.4449
GCST90032237	Blautia sp000436935 abundance in stool	rs75372535	2	194924149	C	T	0.0106527	0.310454	0.0669384	3.5e-06	5959	0.00359671	21.503
GCST90032237	Blautia sp000436935 abundance in stool	rs187295052	4	101095684	A	C	0.0145329	0.27457	0.0584269	2.6e-06	5959	0.00369233	22.0767
GCST90032237	Blautia sp000436935 abundance in stool	rs144254792	5	83207505	C	G	0.0150572	0.254482	0.0573054	9e-06	5959	0.00329849	19.7141
GCST90032237	Blautia sp000436935 abundance in stool	rs28728129	5	178940656	C	T	0.361013	0.0671729	0.0143707	2.9e-06	5959	0.00365317	21.8417
GCST90032237	Blautia sp000436935 abundance in stool	rs113432335	6	7303815	A	G	0.0173464	0.24429	0.0531063	4.2e-06	5959	0.0035384	21.1531
GCST90032237	Blautia sp000436935 abundance in stool	rs138303660	6	16751696	A	G	0.0119488	-0.286323	0.0642362	8.3e-06	5959	0.00332303	19.8613
GCST90032237	Blautia sp000436935 abundance in stool	rs810856	6	37576208	T	C	0.0461733	0.149417	0.0330668	6.2e-06	5959	0.00341473	20.4113
GCST90032237	Blautia sp000436935 abundance in stool	rs6975606	7	8234734	G	T	0.010506	0.341832	0.0677396	4.5e-07	5959	0.00425515	25.4562
GCST90032237	Blautia sp000436935 abundance in stool	rs140466530	7	47471712	T	C	0.0595781	0.131243	0.0291375	6.7e-06	5959	0.00339311	20.2816
GCST90032237	Blautia sp000436935 abundance in stool	rs72661898	8	74123729	A	T	0.156589	0.0893642	0.0189315	2.4e-06	5959	0.00372531	22.2747
GCST90032237	Blautia sp000436935 abundance in stool	rs77321789	10	2249869	T	G	0.031345	0.203185	0.0397795	3.3e-07	5959	0.00435907	26.0807
GCST90032237	Blautia sp000436935 abundance in stool	rs55780146	10	77740589	A	G	0.0189125	0.238287	0.0514265	3.6e-06	5959	0.00358998	21.4625
GCST90032237	Blautia sp000436935 abundance in stool	rs76118965	10	103373929	G	A	0.073294	0.121567	0.0265632	4.7e-06	5959	0.00350246	20.9375
GCST90032237	Blautia sp000436935 abundance in stool	rs78004590	12	53710439	A	G	0.0263828	0.193049	0.0434948	9.1e-06	5959	0.00329499	19.6931
GCST90032237	Blautia sp000436935 abundance in stool	rs11840523	13	72387064	A	G	0.0298354	0.183343	0.0412373	8.7e-06	5959	0.00330626	19.7607
GCST90032237	Blautia sp000436935 abundance in stool	rs1536656	13	96499068	T	C	0.100706	0.103227	0.0228838	6.5e-06	5959	0.00340311	20.3416
GCST90032237	Blautia sp000436935 abundance in stool	rs7143545	14	30068490	T	A	0.183361	-0.0794646	0.0178016	8e-06	5959	0.00333278	19.9197
GCST90032237	Blautia sp000436935 abundance in stool	rs7149569	14	76490998	C	T	0.346721	-0.0671128	0.0148812	6.5e-06	5959	0.00340159	20.3324
GCST90032237	Blautia sp000436935 abundance in stool	rs62059581	17	13525116	A	T	0.251986	-0.0738824	0.0160946	4.4e-06	5959	0.00352383	21.0657
GCST90032237	Blautia sp000436935 abundance in stool	rs17629158	17	35127540	T	G	0.0105254	0.310694	0.0676303	4.3e-06	5959	0.00352918	21.0978
GCST90032237	Blautia sp000436935 abundance in stool	rs76349908	17	57945011	A	G	0.018997	0.235521	0.0512243	4.3e-06	5959	0.00353505	21.133
GCST90032237	Blautia sp000436935 abundance in stool	rs78593116	20	9787012	A	C	0.239645	0.0749051	0.0163859	4.8e-06	5959	0.00349453	20.8899
GCST90032237	Blautia sp000436935 abundance in stool	rs9610657	22	37156769	A	G	0.036716	0.172038	0.0367094	2.8e-06	5959	0.00367217	21.9558
GCST90032238	Blautia sp001304935 abundance in stool	rs78943972	1	32733839	C	G	0.0245419	0.13834	0.0303478	5.2e-06	5959	0.00347501	20.7728
GCST90032238	Blautia sp001304935 abundance in stool	rs2224153	1	95430451	A	G	0.334118	-0.0478212	0.00999479	1.7e-06	5959	0.00382697	22.8848
GCST90032238	Blautia sp001304935 abundance in stool	rs10497521	2	178786523	C	T	0.111588	-0.0718947	0.0148629	1.3e-06	5959	0.00391121	23.3906
GCST90032238	Blautia sp001304935 abundance in stool	rs145847454	2	240150982	A	G	0.165936	0.0585718	0.0131	7.8e-06	5959	0.00334354	19.9843
GCST90032238	Blautia sp001304935 abundance in stool	rs114081723	3	184555680	A	T	0.0227699	0.180116	0.0317909	1.5e-08	5959	0.00535787	32.0888
GCST90032238	Blautia sp001304935 abundance in stool	rs26147	5	11482300	G	A	0.492448	0.0436257	0.00947517	4.1e-06	5959	0.00354483	21.1917
GCST90032238	Blautia sp001304935 abundance in stool	rs115707269	6	19613271	A	G	0.0163449	0.168265	0.0373666	6.7e-06	5959	0.00339134	20.271
GCST90032238	Blautia sp001304935 abundance in stool	rs12183541	6	170016732	T	G	0.092143	0.0761242	0.0161782	2.5e-06	5959	0.0037017	22.1329
GCST90032238	Blautia sp001304935 abundance in stool	rs147296376	7	105695684	A	C	0.0192891	0.177493	0.0344684	2.6e-07	5959	0.00443015	26.5078
GCST90032238	Blautia sp001304935 abundance in stool	rs13274856	8	8712942	C	T	0.0495251	0.10852	0.0216775	5.6e-07	5959	0.00418799	25.0527
GCST90032238	Blautia sp001304935 abundance in stool	rs117918530	10	86719045	G	A	0.0324521	0.119673	0.0270317	9.6e-06	5959	0.00327828	19.593
GCST90032238	Blautia sp001304935 abundance in stool	rs144583916	12	105732902	A	T	0.0205952	0.153229	0.0333708	4.4e-06	5959	0.00352567	21.0767
GCST90032238	Blautia sp001304935 abundance in stool	rs12435976	14	51165306	T	A	0.45643	-0.0427833	0.00944287	5.9e-06	5959	0.003433	20.5208
GCST90032238	Blautia sp001304935 abundance in stool	rs72834033	17	38414801	G	A	0.028069	0.151712	0.0286251	1.2e-07	5959	0.0046917	28.0802
GCST90032238	Blautia sp001304935 abundance in stool	rs7227267	18	8966714	A	G	0.426632	0.0461591	0.00961494	1.6e-06	5959	0.00385276	23.0396
GCST90032238	Blautia sp001304935 abundance in stool	rs2678796	18	30593726	A	G	0.0606853	-0.0951989	0.019855	1.6e-06	5959	0.00384307	22.9815
GCST90032238	Blautia sp001304935 abundance in stool	rs763475	20	42336011	C	T	0.112772	0.07009	0.0150079	3e-06	5959	0.0036468	21.8035
GCST90032239	Borreliaceae abundance in stool	rs12741629	1	215739525	A	T	0.492347	0.0270513	0.00516911	1.7e-07	5959	0.00457488	27.3778
GCST90032239	Borreliaceae abundance in stool	rs115637942	2	23561268	A	G	0.0138795	0.101428	0.0221918	4.9e-06	5959	0.00349331	20.8826
GCST90032239	Borreliaceae abundance in stool	rs4589687	2	208377345	A	C	0.368151	-0.0247198	0.00537234	4.2e-06	5959	0.00354037	21.1649
GCST90032239	Borreliaceae abundance in stool	rs4973125	2	228770701	G	A	0.321807	0.0279911	0.00554068	4.4e-07	5959	0.00426466	25.5134
GCST90032239	Borreliaceae abundance in stool	rs62311746	4	106793939	G	T	0.0273003	-0.0764984	0.0159694	1.7e-06	5959	0.00383606	22.9394
GCST90032239	Borreliaceae abundance in stool	rs6829874	4	184997628	A	T	0.324109	-0.0241749	0.00544222	8.9e-06	5959	0.00330041	19.7257
GCST90032239	Borreliaceae abundance in stool	rs76799874	6	39259971	C	T	0.0453009	0.0557711	0.0124867	8e-06	5959	0.00333655	19.9424
GCST90032239	Borreliaceae abundance in stool	rs11769561	7	113317885	T	A	0.0510839	0.0535236	0.0117858	5.6e-06	5959	0.00344904	20.6171
GCST90032239	Borreliaceae abundance in stool	rs11781991	8	48810883	G	T	0.280807	-0.0255937	0.00578877	9.8e-06	5959	0.00326962	19.541
GCST90032239	Borreliaceae abundance in stool	rs10985794	9	122844338	C	T	0.022378	0.0773178	0.017479	9.7e-06	5959	0.00327287	19.5605
GCST90032239	Borreliaceae abundance in stool	rs142727117	11	12907046	G	C	0.0184374	-0.087166	0.019232	5.8e-06	5959	0.0034354	20.5352
GCST90032239	Borreliaceae abundance in stool	rs67294535	11	120580514	G	A	0.0357932	0.0622533	0.0140092	8.8e-06	5959	0.00330284	19.7402
GCST90032239	Borreliaceae abundance in stool	rs60458630	16	49934944	A	G	0.012576	0.128903	0.0232874	3.1e-08	5959	0.00511544	30.6294
GCST90032239	Borreliaceae abundance in stool	rs56303129	18	68457973	A	C	0.161017	-0.0344954	0.00719762	1.6e-06	5959	0.00383973	22.9614
GCST90032240	Borreliales abundance in stool	rs12741629	1	215739525	A	T	0.492347	0.0258469	0.00489781	1.3e-07	5959	0.00465173	27.8399
GCST90032240	Borreliales abundance in stool	rs115637942	2	23561268	A	G	0.0138795	0.0948886	0.021027	6.4e-06	5959	0.00340579	20.3577
GCST90032240	Borreliales abundance in stool	rs4589687	2	208377345	A	C	0.368151	-0.0236878	0.00509036	3.3e-06	5959	0.00362079	21.6474
GCST90032240	Borreliales abundance in stool	rs4973125	2	228770701	G	A	0.321807	0.0264279	0.00524986	4.8e-07	5959	0.00423461	25.3329
GCST90032240	Borreliales abundance in stool	rs62311746	4	106793939	G	T	0.0273003	-0.0734326	0.0151313	1.2e-06	5959	0.00393676	23.544
GCST90032240	Borreliales abundance in stool	rs6829874	4	184997628	A	T	0.324109	-0.0231356	0.0051566	7.2e-06	5959	0.00336664	20.1228
GCST90032240	Borreliales abundance in stool	rs114144567	5	67019565	T	G	0.0104167	-0.105883	0.0239378	9.7e-06	5959	0.00327256	19.5586
GCST90032240	Borreliales abundance in stool	rs35777053	7	1288343	C	G	0.47747	-0.0226442	0.00508136	8.3e-06	5959	0.00332151	19.8522
GCST90032240	Borreliales abundance in stool	rs11769561	7	113317885	T	A	0.0510839	0.049342	0.0111672	9.9e-06	5959	0.00326551	19.5164
GCST90032240	Borreliales abundance in stool	rs9644109	8	26076907	G	A	0.161787	0.0295538	0.00661992	8e-06	5959	0.00333348	19.9239
GCST90032240	Borreliales abundance in stool	rs10985794	9	122844338	C	T	0.022378	0.0747178	0.0165617	6.4e-06	5959	0.00340396	20.3466
GCST90032240	Borreliales abundance in stool	rs142727117	11	12907046	G	C	0.0184374	-0.0835051	0.0182226	4.6e-06	5959	0.00351159	20.9923
GCST90032240	Borreliales abundance in stool	rs67294535	11	120580514	G	A	0.0357932	0.0602012	0.013274	5.8e-06	5959	0.00343983	20.5618
GCST90032240	Borreliales abundance in stool	rs60458630	16	49934944	A	G	0.012576	0.120568	0.0220652	4.7e-08	5959	0.00498545	29.8471
GCST90032240	Borreliales abundance in stool	rs56303129	18	68457973	A	C	0.161017	-0.032554	0.00681984	1.8e-06	5959	0.00380916	22.7779
GCST90032240	Borreliales abundance in stool	rs183045777	19	12488066	A	G	0.0227657	0.0728248	0.0161848	6.8e-06	5959	0.00338608	20.2394
GCST90032241	Brachyspiraceae abundance in stool	rs3765718	1	3687131	T	A	0.0243321	0.113202	0.023046	9e-07	5959	0.00403263	24.1197
GCST90032241	Brachyspiraceae abundance in stool	rs12468984	2	15270984	A	G	0.0551247	0.0712883	0.015393	3.6e-06	5959	0.00358638	21.441
GCST90032241	Brachyspiraceae abundance in stool	rs145853742	2	25584190	C	T	0.0165039	0.135305	0.0275072	8.7e-07	5959	0.00404391	24.1874
GCST90032241	Brachyspiraceae abundance in stool	rs79567558	2	236575053	A	G	0.0508446	0.076518	0.0159833	1.7e-06	5959	0.00383137	22.9112
GCST90032241	Brachyspiraceae abundance in stool	rs144137514	3	194920287	A	T	0.0120339	0.159557	0.0325121	9.2e-07	5959	0.00402547	24.0766
GCST90032241	Brachyspiraceae abundance in stool	rs7692990	4	26005468	C	T	0.452573	0.0320572	0.00710642	6.5e-06	5959	0.00340326	20.3425
GCST90032241	Brachyspiraceae abundance in stool	rs13101445	4	132520472	G	A	0.42152	0.0335044	0.0070984	2.4e-06	5959	0.00372468	22.2709
GCST90032241	Brachyspiraceae abundance in stool	rs181723532	4	174647233	T	C	0.0263247	0.101522	0.0220369	4.1e-06	5959	0.00354897	21.2165
GCST90032241	Brachyspiraceae abundance in stool	rs148871544	5	1214830	A	G	0.0250042	0.100135	0.0224565	8.2e-06	5959	0.00332558	19.8766
GCST90032241	Brachyspiraceae abundance in stool	rs296272	5	106792939	T	C	0.459673	-0.031871	0.00693535	4.3e-06	5959	0.00353138	21.111
GCST90032241	Brachyspiraceae abundance in stool	rs75542355	6	96047977	G	T	0.0217062	0.111469	0.0238259	2.9e-06	5959	0.00365969	21.8808
GCST90032241	Brachyspiraceae abundance in stool	rs75450753	6	166348378	A	T	0.0513018	0.0792624	0.0161581	9.3e-07	5959	0.00402189	24.0551
GCST90032241	Brachyspiraceae abundance in stool	rs1476635	7	2884635	G	A	0.147229	0.0450612	0.0100177	6.9e-06	5959	0.00338395	20.2266
GCST90032241	Brachyspiraceae abundance in stool	rs146992520	7	4675738	G	A	0.0974168	0.060088	0.0119937	5.4e-07	5959	0.0041944	25.0913
GCST90032241	Brachyspiraceae abundance in stool	rs10108662	8	39922470	A	C	0.278888	0.0346719	0.0078266	9.4e-06	5959	0.00328252	19.6184
GCST90032241	Brachyspiraceae abundance in stool	rs184179599	10	16840128	G	A	0.0194728	0.113552	0.0254782	8.3e-06	5959	0.00332226	19.8567
GCST90032241	Brachyspiraceae abundance in stool	rs12358422	10	22968586	G	A	0.0497479	0.0757794	0.0160378	2.3e-06	5959	0.00373263	22.3186
GCST90032241	Brachyspiraceae abundance in stool	rs35348088	10	66562517	C	T	0.0360202	0.0856108	0.0189729	6.4e-06	5959	0.00340514	20.3537
GCST90032241	Brachyspiraceae abundance in stool	rs2169037	10	125454405	C	T	0.034696	0.0871699	0.0194047	7e-06	5959	0.00337503	20.1731
GCST90032241	Brachyspiraceae abundance in stool	rs77358038	14	36347156	G	A	0.0808296	0.0691249	0.0131122	1.4e-07	5959	0.0046422	27.7826
GCST90032241	Brachyspiraceae abundance in stool	rs112629124	14	52241845	T	G	0.0168237	0.1209	0.0272302	9e-06	5959	0.00329718	19.7063
GCST90032241	Brachyspiraceae abundance in stool	rs682423	15	79810432	C	T	0.238204	-0.0369856	0.00819572	6.4e-06	5959	0.00340593	20.3585
GCST90032241	Brachyspiraceae abundance in stool	rs2283558	16	24356974	T	C	0.485521	-0.0340219	0.00716641	2.1e-06	5959	0.00376791	22.5304
GCST90032241	Brachyspiraceae abundance in stool	rs72990560	19	3773602	T	C	0.130277	0.0481392	0.0104796	4.4e-06	5959	0.00352858	21.0942
GCST90032241	Brachyspiraceae abundance in stool	rs66515265	19	57863854	A	C	0.456938	0.033267	0.00706171	2.5e-06	5959	0.00371039	22.1851
GCST90032242	Brachyspirae abundance in stool	rs3765718	1	3687131	T	A	0.0243321	0.0982474	0.0203908	1.4e-06	5959	0.00388071	23.2075
GCST90032242	Brachyspirae abundance in stool	rs12468984	2	15270984	A	G	0.0551247	0.0630744	0.0136196	3.6e-06	5959	0.00358628	21.4403
GCST90032242	Brachyspirae abundance in stool	rs145853742	2	25584190	C	T	0.0165039	0.1191	0.0243381	9.9e-07	5959	0.00400253	23.9389
GCST90032242	Brachyspirae abundance in stool	rs79567558	2	236575053	A	G	0.0508446	0.0689113	0.0141419	1.1e-06	5959	0.00396885	23.7367
GCST90032242	Brachyspirae abundance in stool	rs144170299	3	106580665	G	A	0.0121972	0.125506	0.0283403	9.5e-06	5959	0.00328035	19.6053
GCST90032242	Brachyspirae abundance in stool	rs144137514	3	194920287	A	T	0.0120339	0.136534	0.0287664	2.1e-06	5959	0.00376616	22.5198
GCST90032242	Brachyspirae abundance in stool	rs7692990	4	26005468	C	T	0.452573	0.0283333	0.00628779	6.6e-06	5959	0.00339584	20.298
GCST90032242	Brachyspirae abundance in stool	rs7441445	4	40705781	T	C	0.498304	-0.027774	0.00628072	9.8e-06	5959	0.00327086	19.5484
GCST90032242	Brachyspirae abundance in stool	rs13101445	4	132520472	G	A	0.42152	0.0296264	0.00628069	2.4e-06	5959	0.00372007	22.2432
GCST90032242	Brachyspirae abundance in stool	rs181723532	4	174647233	T	C	0.0263247	0.0892356	0.0194983	4.7e-06	5959	0.00350256	20.9381
GCST90032242	Brachyspirae abundance in stool	rs296272	5	106792939	T	C	0.459673	-0.0271987	0.0061365	9.3e-06	5959	0.00328588	19.6385
GCST90032242	Brachyspirae abundance in stool	rs75542355	6	96047977	G	T	0.0217062	0.10418	0.0210811	7.7e-07	5959	0.00408162	24.4139
GCST90032242	Brachyspirae abundance in stool	rs75450753	6	166348378	A	T	0.0513018	0.0677548	0.0142967	2.1e-06	5959	0.00375493	22.4524
GCST90032242	Brachyspirae abundance in stool	rs1476635	7	2884635	G	A	0.147229	0.0391964	0.00886366	9.8e-06	5959	0.00327092	19.5488
GCST90032242	Brachyspirae abundance in stool	rs146992520	7	4675738	G	A	0.0974168	0.0508346	0.010612	1.7e-06	5959	0.00383603	22.9392
GCST90032242	Brachyspirae abundance in stool	rs12358422	10	22968586	G	A	0.0497479	0.0664038	0.0141901	2.9e-06	5959	0.00366141	21.8912
GCST90032242	Brachyspirae abundance in stool	rs117846923	10	29058499	C	T	0.0153027	0.111733	0.0252295	9.5e-06	5959	0.00328054	19.6065
GCST90032242	Brachyspirae abundance in stool	rs2169037	10	125454405	C	T	0.034696	0.0758914	0.017169	9.9e-06	5959	0.00326814	19.5321
GCST90032242	Brachyspirae abundance in stool	rs77358038	14	36347156	G	A	0.0808296	0.0609731	0.0116016	1.5e-07	5959	0.0046138	27.6118
GCST90032242	Brachyspirae abundance in stool	rs682423	15	79810432	C	T	0.238204	-0.0327757	0.00725159	6.2e-06	5959	0.00341647	20.4217
GCST90032242	Brachyspirae abundance in stool	rs2283558	16	24356974	T	C	0.485521	-0.0304911	0.00634084	1.5e-06	5959	0.00386542	23.1157
GCST90032242	Brachyspirae abundance in stool	rs79955215	17	13274154	T	C	0.0288379	0.0856917	0.0187891	5.1e-06	5959	0.00347839	20.7931
GCST90032242	Brachyspirae abundance in stool	rs72990560	19	3773602	T	C	0.130277	0.0435354	0.00927237	2.7e-06	5959	0.00368576	22.0373
GCST90032242	Brachyspirae abundance in stool	rs66515265	19	57863854	A	C	0.456938	0.0282928	0.00624823	6e-06	5959	0.00342904	20.4971
GCST90032243	Brachyspirales abundance in stool	rs3765718	1	3687131	T	A	0.0243321	0.105254	0.0215936	1.1e-06	5959	0.00397124	23.751
GCST90032243	Brachyspirales abundance in stool	rs12468984	2	15270984	A	G	0.0551247	0.0663851	0.014423	4.2e-06	5959	0.00354255	21.178
GCST90032243	Brachyspirales abundance in stool	rs145853742	2	25584190	C	T	0.0165039	0.125526	0.0257739	1.1e-06	5959	0.00396468	23.7116
GCST90032243	Brachyspirales abundance in stool	rs76354107	2	171574978	C	T	0.0629318	0.0601308	0.0135759	9.5e-06	5959	0.00328138	19.6115
GCST90032243	Brachyspirales abundance in stool	rs79567558	2	236575053	A	G	0.0508446	0.0709072	0.0149762	2.2e-06	5959	0.00374777	22.4095
GCST90032243	Brachyspirales abundance in stool	rs144137514	3	194920287	A	T	0.0120339	0.146911	0.0304635	1.4e-06	5959	0.00388762	23.2489
GCST90032243	Brachyspirales abundance in stool	rs7692990	4	26005468	C	T	0.452573	0.0302702	0.00665873	5.5e-06	5959	0.00345598	20.6587
GCST90032243	Brachyspirales abundance in stool	rs7441445	4	40705781	T	C	0.498304	-0.0294093	0.00665124	9.8e-06	5959	0.00327015	19.5442
GCST90032243	Brachyspirales abundance in stool	rs13101445	4	132520472	G	A	0.42152	0.0313188	0.00665121	2.5e-06	5959	0.003707	22.1648
GCST90032243	Brachyspirales abundance in stool	rs181723532	4	174647233	T	C	0.0263247	0.0957757	0.0206486	3.5e-06	5959	0.00359742	21.5072
GCST90032243	Brachyspirales abundance in stool	rs296272	5	106792939	T	C	0.459673	-0.02962	0.00649849	5.2e-06	5959	0.00347424	20.7682
GCST90032243	Brachyspirales abundance in stool	rs75542355	6	96047977	G	T	0.0217062	0.105945	0.0223249	2.1e-06	5959	0.00376505	22.5131
GCST90032243	Brachyspirales abundance in stool	rs75450753	6	166348378	A	T	0.0513018	0.0722829	0.0151403	1.8e-06	5959	0.0038104	22.7854
GCST90032243	Brachyspirales abundance in stool	rs1476635	7	2884635	G	A	0.147229	0.0417711	0.00938657	8.6e-06	5959	0.00331225	19.7967
GCST90032243	Brachyspirales abundance in stool	rs146992520	7	4675738	G	A	0.0974168	0.0553736	0.0112381	8.3e-07	5959	0.00405771	24.2702
GCST90032243	Brachyspirales abundance in stool	rs12358422	10	22968586	G	A	0.0497479	0.0705938	0.0150273	2.6e-06	5959	0.00368971	22.061
GCST90032243	Brachyspirales abundance in stool	rs117846923	10	29058499	C	T	0.0153027	0.11922	0.026718	8.1e-06	5959	0.00333018	19.9042
GCST90032243	Brachyspirales abundance in stool	rs35348088	10	66562517	C	T	0.0360202	0.0805312	0.0177774	5.9e-06	5959	0.00343183	20.5138
GCST90032243	Brachyspirales abundance in stool	rs77358038	14	36347156	G	A	0.0808296	0.0648232	0.0122861	1.3e-07	5959	0.00464981	27.8283
GCST90032243	Brachyspirales abundance in stool	rs112629124	14	52241845	T	G	0.0168237	0.114555	0.0255146	7.1e-06	5959	0.0033714	20.1514
GCST90032243	Brachyspirales abundance in stool	rs682423	15	79810432	C	T	0.238204	-0.0348412	0.0076794	5.7e-06	5959	0.00344239	20.5772
GCST90032243	Brachyspirales abundance in stool	rs2283558	16	24356974	T	C	0.485521	-0.0321767	0.00671491	1.7e-06	5959	0.00383848	22.9539
GCST90032243	Brachyspirales abundance in stool	rs79955215	17	13274154	T	C	0.0288379	0.0884937	0.0198975	8.7e-06	5959	0.00330838	19.7734
GCST90032243	Brachyspirales abundance in stool	rs72990560	19	3773602	T	C	0.130277	0.0453987	0.00981937	3.8e-06	5959	0.0035743	21.3685
GCST90032243	Brachyspirales abundance in stool	rs66515265	19	57863854	A	C	0.456938	0.0307397	0.00661682	3.4e-06	5959	0.00360875	21.5752
GCST90032244	Brachyspira abundance in stool	rs3765718	1	3687131	T	A	0.0243321	0.120653	0.0250485	1.5e-06	5959	0.00387839	23.1935
GCST90032244	Brachyspira abundance in stool	rs12468984	2	15270984	A	G	0.0551247	0.0778464	0.0167304	3.3e-06	5959	0.00362006	21.6431
GCST90032244	Brachyspira abundance in stool	rs145853742	2	25584190	C	T	0.0165039	0.141274	0.0298972	2.3e-06	5959	0.00373307	22.3212
GCST90032244	Brachyspira abundance in stool	rs2222721	2	228819832	C	T	0.363982	0.0352479	0.00797431	9.9e-06	5959	0.00326802	19.5314
GCST90032244	Brachyspira abundance in stool	rs79567558	2	236575053	A	G	0.0508446	0.0819024	0.0173721	2.4e-06	5959	0.00371619	22.2199
GCST90032244	Brachyspira abundance in stool	rs144137514	3	194920287	A	T	0.0120339	0.176829	0.035337	5.6e-07	5959	0.00418459	25.0324
GCST90032244	Brachyspira abundance in stool	rs7692990	4	26005468	C	T	0.452573	0.03428	0.00772384	9.1e-06	5959	0.00329464	19.6911
GCST90032244	Brachyspira abundance in stool	rs13101445	4	132520472	G	A	0.42152	0.0364972	0.00771512	2.2e-06	5959	0.00374139	22.3711
GCST90032244	Brachyspira abundance in stool	rs181723532	4	174647233	T	C	0.0263247	0.111341	0.0239515	3.3e-06	5959	0.00361326	21.6023
GCST90032244	Brachyspira abundance in stool	rs148871544	5	1214830	A	G	0.0250042	0.10839	0.0244071	9e-06	5959	0.00329866	19.7152
GCST90032244	Brachyspira abundance in stool	rs296272	5	106792939	T	C	0.459673	-0.0342595	0.00753778	5.5e-06	5959	0.00345461	20.6504
GCST90032244	Brachyspira abundance in stool	rs75542355	6	96047977	G	T	0.0217062	0.121369	0.0258957	2.8e-06	5959	0.00367273	21.9591
GCST90032244	Brachyspira abundance in stool	rs75450753	6	166348378	A	T	0.0513018	0.0872667	0.0175618	6.7e-07	5959	0.00412658	24.6839
GCST90032244	Brachyspira abundance in stool	rs1476635	7	2884635	G	A	0.147229	0.0490276	0.010888	6.7e-06	5959	0.00339107	20.2693
GCST90032244	Brachyspira abundance in stool	rs146992520	7	4675738	G	A	0.0974168	0.0647037	0.0130356	6.9e-07	5959	0.00411747	24.6292
GCST90032244	Brachyspira abundance in stool	rs12358422	10	22968586	G	A	0.0497479	0.0786572	0.0174312	6.4e-06	5959	0.0034054	20.3553
GCST90032244	Brachyspira abundance in stool	rs117846923	10	29058499	C	T	0.0153027	0.138146	0.0309922	8.3e-06	5959	0.00332317	19.8621
GCST90032244	Brachyspira abundance in stool	rs2169037	10	125454405	C	T	0.034696	0.0963401	0.0210906	4.9e-06	5959	0.00348935	20.8589
GCST90032244	Brachyspira abundance in stool	rs118073656	12	17466021	C	G	0.01284	0.153306	0.0339728	6.4e-06	5959	0.00340566	20.3568
GCST90032244	Brachyspira abundance in stool	rs77358038	14	36347156	G	A	0.0808296	0.0742912	0.0142514	1.9e-07	5959	0.00453952	27.1653
GCST90032244	Brachyspira abundance in stool	rs682423	15	79810432	C	T	0.238204	-0.040753	0.0089077	4.8e-06	5959	0.00350019	20.9239
GCST90032244	Brachyspira abundance in stool	rs2283558	16	24356974	T	C	0.485521	-0.0359379	0.00778897	4e-06	5959	0.00355978	21.2814
GCST90032244	Brachyspira abundance in stool	rs79955215	17	13274154	T	C	0.0288379	0.102068	0.0230801	9.8e-06	5959	0.0032712	19.5505
GCST90032244	Brachyspira abundance in stool	rs72990560	19	3773602	T	C	0.130277	0.0521895	0.01139	4.6e-06	5959	0.0035109	20.9881
GCST90032244	Brachyspira abundance in stool	rs66515265	19	57863854	A	C	0.456938	0.0362732	0.0076752	2.3e-06	5959	0.00373417	22.3278
GCST90032245	Brevibacillaceae abundance in stool	rs147736660	1	50009317	A	G	0.0209555	0.0636726	0.0139353	4.9e-06	5959	0.00349124	20.8702
GCST90032245	Brevibacillaceae abundance in stool	rs6739491	2	19338483	G	T	0.0153509	0.0721473	0.0160291	6.8e-06	5959	0.00338824	20.2524
GCST90032245	Brevibacillaceae abundance in stool	rs6716079	2	66585327	T	C	0.042951	-0.0442771	0.00970867	5.1e-06	5959	0.00347818	20.7918
GCST90032245	Brevibacillaceae abundance in stool	rs77127114	2	102331084	A	T	0.0163034	0.0727416	0.0156588	3.4e-06	5959	0.00360832	21.5726
GCST90032245	Brevibacillaceae abundance in stool	rs4988235	2	135851076	G	A	0.414723	-0.0231996	0.00404391	9.6e-09	5959	0.00549278	32.9012
GCST90032245	Brevibacillaceae abundance in stool	rs146219913	2	239978432	T	C	0.0154778	0.0720868	0.0160437	7e-06	5959	0.00337645	20.1816
GCST90032245	Brevibacillaceae abundance in stool	rs111977341	4	136102358	C	T	0.0310872	0.0531281	0.0112614	2.4e-06	5959	0.0037211	22.2494
GCST90032245	Brevibacillaceae abundance in stool	rs1390623	5	7149250	A	G	0.0892587	-0.0306676	0.00690999	9.1e-06	5959	0.00329457	19.6906
GCST90032245	Brevibacillaceae abundance in stool	rs118082134	6	168566364	A	G	0.0168577	0.0716149	0.0153154	2.9e-06	5959	0.00365583	21.8577
GCST90032245	Brevibacillaceae abundance in stool	rs10813878	9	32859236	C	T	0.455599	-0.0180266	0.00397383	5.7e-06	5959	0.00344143	20.5714
GCST90032245	Brevibacillaceae abundance in stool	rs7035425	9	83258269	T	G	0.459539	-0.0178883	0.00394153	5.7e-06	5959	0.00344458	20.5903
GCST90032245	Brevibacillaceae abundance in stool	rs78619477	10	83683845	G	C	0.0368929	0.0495261	0.010343	1.7e-06	5959	0.00383296	22.9208
GCST90032245	Brevibacillaceae abundance in stool	rs1502242	11	13604072	A	C	0.0813078	0.0321902	0.00725783	9.2e-06	5959	0.00329025	19.6647
GCST90032245	Brevibacillaceae abundance in stool	rs73217238	12	119318932	C	T	0.180278	0.0233949	0.00516107	5.8e-06	5959	0.00343633	20.5408
GCST90032245	Brevibacillaceae abundance in stool	rs77519307	17	7423770	A	C	0.029313	0.052605	0.0116485	6.3e-06	5959	0.0034108	20.3877
GCST90032245	Brevibacillaceae abundance in stool	rs189828013	17	36154429	C	T	0.0178908	0.0676205	0.0148164	5e-06	5959	0.00348323	20.8222
GCST90032245	Brevibacillaceae abundance in stool	rs9612804	22	24891561	G	T	0.147344	0.0280192	0.0056475	7e-07	5959	0.00411373	24.6067
GCST90032246	Brevibacillales abundance in stool	rs147736660	1	50009317	A	G	0.0209555	0.0598611	0.0127848	2.8e-06	5959	0.0036655	21.9157
GCST90032246	Brevibacillales abundance in stool	rs6739491	2	19338483	G	T	0.0153509	0.0682572	0.0147052	3.5e-06	5959	0.00360259	21.5382
GCST90032246	Brevibacillales abundance in stool	rs75156947	2	66585409	C	T	0.0431964	-0.0394371	0.0088478	8.3e-06	5959	0.00332292	19.8607
GCST90032246	Brevibacillales abundance in stool	rs77127114	2	102331084	A	T	0.0163034	0.0686456	0.0143654	1.8e-06	5959	0.00381729	22.8268
GCST90032246	Brevibacillales abundance in stool	rs4988235	2	135851076	G	A	0.414723	-0.0209247	0.00370989	1.7e-08	5959	0.0053102	31.8017
GCST90032246	Brevibacillales abundance in stool	rs111977341	4	136102358	C	T	0.0310872	0.0490538	0.0103311	2.1e-06	5959	0.00376911	22.5375
GCST90032246	Brevibacillales abundance in stool	rs117011716	6	163385541	G	A	0.0319993	0.0455886	0.0102382	8.5e-06	5959	0.00331627	19.8207
GCST90032246	Brevibacillales abundance in stool	rs118082134	6	168566364	A	G	0.0168577	0.0663836	0.0140504	2.3e-06	5959	0.00373205	22.3151
GCST90032246	Brevibacillales abundance in stool	rs10813878	9	32859236	C	T	0.455599	-0.0161679	0.00364557	9.2e-06	5959	0.00328982	19.6621
GCST90032246	Brevibacillales abundance in stool	rs7035425	9	83258269	T	G	0.459539	-0.0161357	0.00361594	8.1e-06	5959	0.00333051	19.9062
GCST90032246	Brevibacillales abundance in stool	rs78619477	10	83683845	G	C	0.0368929	0.044534	0.00948863	2.7e-06	5959	0.00368299	22.0207
GCST90032246	Brevibacillales abundance in stool	rs142497002	12	64686351	T	C	0.0184657	0.0585349	0.013237	9.8e-06	5959	0.0032708	19.5481
GCST90032246	Brevibacillales abundance in stool	rs73217238	12	119318932	C	T	0.180278	0.0214382	0.00473488	6e-06	5959	0.00342842	20.4933
GCST90032246	Brevibacillales abundance in stool	rs11841139	13	41396915	G	A	0.0696714	0.0318523	0.00716404	8.7e-06	5959	0.00330639	19.7615
GCST90032246	Brevibacillales abundance in stool	rs76574255	15	68474794	C	T	0.0486358	0.0387891	0.00841063	4e-06	5959	0.00355665	21.2626
GCST90032246	Brevibacillales abundance in stool	rs34593232	16	9549771	T	G	0.468618	-0.015966	0.00361108	9.8e-06	5959	0.00326981	19.5421
GCST90032246	Brevibacillales abundance in stool	rs77519307	17	7423770	A	C	0.029313	0.0493734	0.0106865	3.8e-06	5959	0.00356935	21.3388
GCST90032246	Brevibacillales abundance in stool	rs189828013	17	36154429	C	T	0.0178908	0.0620991	0.0135928	4.9e-06	5959	0.00349029	20.8645
GCST90032246	Brevibacillales abundance in stool	rs9612804	22	24891561	G	T	0.147344	0.0262301	0.00518099	4.1e-07	5959	0.00428289	25.6229
GCST90032247	Brevibacillus B abundance in stool	rs7521255	1	9658145	G	A	0.100863	0.0636575	0.0140152	5.6e-06	5959	0.00345006	20.6231
GCST90032247	Brevibacillus B abundance in stool	rs10916738	1	20252916	T	C	0.236654	0.0495789	0.00991626	5.7e-07	5959	0.0041774	24.9892
GCST90032247	Brevibacillus B abundance in stool	rs6432310	2	12539307	G	T	0.310381	0.0447612	0.00915775	1e-06	5959	0.00399314	23.8825
GCST90032247	Brevibacillus B abundance in stool	rs1375131	2	135197227	C	T	0.41852	-0.0424128	0.00854718	7e-07	5959	0.00411513	24.6151
GCST90032247	Brevibacillus B abundance in stool	rs77204798	3	51214645	A	T	0.0117805	0.201538	0.0389725	2.3e-07	5959	0.00446765	26.7332
GCST90032247	Brevibacillus B abundance in stool	rs1419759	7	22217369	T	C	0.282536	0.0446507	0.00924291	1.4e-06	5959	0.00390093	23.3288
GCST90032247	Brevibacillus B abundance in stool	rs13223549	7	80267956	G	A	0.337323	-0.0488399	0.00880449	2.9e-08	5959	0.00513725	30.7606
GCST90032247	Brevibacillus B abundance in stool	rs78711294	8	13617509	G	A	0.0529813	-0.084682	0.0186418	5.6e-06	5959	0.0034509	20.6282
GCST90032247	Brevibacillus B abundance in stool	rs118055475	12	11935124	G	A	0.0475826	0.089715	0.0197848	5.8e-06	5959	0.00343872	20.5552
GCST90032247	Brevibacillus B abundance in stool	rs1701094	12	44075074	A	G	0.0750084	0.0702862	0.0158953	9.8e-06	5959	0.00327044	19.546
GCST90032247	Brevibacillus B abundance in stool	rs11841139	13	41396915	G	A	0.0696714	0.0811181	0.0165949	1e-06	5959	0.0039937	23.8858
GCST90032247	Brevibacillus B abundance in stool	rs6491899	13	104916031	A	G	0.455584	0.0386008	0.00838679	4.2e-06	5959	0.00354231	21.1766
GCST90032247	Brevibacillus B abundance in stool	rs7150822	14	56713032	G	A	0.271498	-0.0446689	0.00968348	4e-06	5959	0.00355817	21.2717
GCST90032247	Brevibacillus B abundance in stool	rs1834575	15	34612292	A	G	0.449275	0.0414229	0.00837813	7.6e-07	5959	0.00408541	24.4366
GCST90032247	Brevibacillus B abundance in stool	rs150791980	16	57282432	A	G	0.0193864	0.140495	0.0303304	3.6e-06	5959	0.00358782	21.4496
GCST90032247	Brevibacillus B abundance in stool	rs72964401	18	10357514	G	A	0.102493	0.0656497	0.0136516	1.5e-06	5959	0.00386583	23.1181
GCST90032247	Brevibacillus B abundance in stool	rs138926167	19	43194081	A	C	0.0213234	0.132331	0.0289757	4.9e-06	5959	0.0034879	20.8502
GCST90032247	Brevibacillus B abundance in stool	rs6018697	20	47800283	G	C	0.282185	-0.0408669	0.00924208	9.8e-06	5959	0.00327045	19.546
GCST90032247	Brevibacillus B abundance in stool	rs73166234	22	33303943	C	T	0.0253538	0.1224	0.026755	4.8e-06	5959	0.00349991	20.9222
GCST90032248	Butyricimonas sp900258545 abundance in stool	rs1710427	1	4515276	G	A	0.304626	0.0652284	0.0143421	5.4e-06	5959	0.00345915	20.6777
GCST90032248	Butyricimonas sp900258545 abundance in stool	rs6699304	1	91728159	T	C	0.134641	0.0864913	0.0194269	8.5e-06	5959	0.0033153	19.8149
GCST90032248	Butyricimonas sp900258545 abundance in stool	rs72875021	2	47659647	A	C	0.0130186	-0.27449	0.0596038	4.1e-06	5959	0.00354641	21.2011
GCST90032248	Butyricimonas sp900258545 abundance in stool	rs75974360	3	106251637	G	T	0.046203	-0.156063	0.0321259	1.2e-06	5959	0.00394457	23.5908
GCST90032248	Butyricimonas sp900258545 abundance in stool	rs62266195	3	140137200	C	A	0.0786789	0.113982	0.0252161	6.2e-06	5959	0.00341709	20.4254
GCST90032248	Butyricimonas sp900258545 abundance in stool	rs807532	6	24549440	T	C	0.0842423	0.120063	0.023941	5.3e-07	5959	0.00420273	25.1413
GCST90032248	Butyricimonas sp900258545 abundance in stool	rs10455650	6	68148358	A	G	0.203122	-0.08081	0.0168968	1.7e-06	5959	0.0038237	22.8652
GCST90032248	Butyricimonas sp900258545 abundance in stool	rs932725	6	99594067	G	A	0.0867441	-0.109148	0.0240468	5.7e-06	5959	0.00344544	20.5954
GCST90032248	Butyricimonas sp900258545 abundance in stool	rs12226550	11	23279175	C	T	0.300823	-0.0693022	0.0147336	2.6e-06	5959	0.00369908	22.1172
GCST90032248	Butyricimonas sp900258545 abundance in stool	rs666472	11	86552876	G	A	0.213057	-0.0861471	0.0162153	1.1e-07	5959	0.00471418	28.2154
GCST90032248	Butyricimonas sp900258545 abundance in stool	rs76302221	12	65346901	A	T	0.312574	0.0789291	0.0143167	3.5e-08	5959	0.00507464	30.3838
GCST90032248	Butyricimonas sp900258545 abundance in stool	rs74074704	14	94860080	T	C	0.0816241	0.117679	0.0244446	1.5e-06	5959	0.00387412	23.1679
GCST90032248	Butyricimonas sp900258545 abundance in stool	rs80177487	16	77197089	G	A	0.0425926	0.148742	0.0330395	6.7e-06	5959	0.00338963	20.2607
GCST90032248	Butyricimonas sp900258545 abundance in stool	rs3760172	17	58158107	T	A	0.31521	-0.0673427	0.0147228	4.8e-06	5959	0.00349868	20.9148
GCST90032248	Butyricimonas sp900258545 abundance in stool	rs112809136	17	81734198	T	G	0.0113751	0.307066	0.0628753	1e-06	5959	0.00398653	23.8428
GCST90032249	CAG-1000 sp000434555 abundance in stool	rs79305706	1	29803838	A	C	0.0142568	0.299656	0.0654168	4.6e-06	5959	0.00350887	20.9759
GCST90032249	CAG-1000 sp000434555 abundance in stool	rs12746961	1	109257699	T	C	0.0443548	0.178564	0.0377736	2.3e-06	5959	0.00373604	22.3391
GCST90032249	CAG-1000 sp000434555 abundance in stool	rs77804075	2	22956435	T	C	0.0205422	0.284644	0.054706	2e-07	5959	0.00452264	27.0638
GCST90032249	CAG-1000 sp000434555 abundance in stool	rs6732884	2	215165384	T	C	0.210687	0.0964773	0.0194396	6.9e-07	5959	0.00411634	24.6224
GCST90032249	CAG-1000 sp000434555 abundance in stool	rs55728424	3	5414887	G	A	0.0521592	0.166601	0.0349752	1.9e-06	5959	0.00379324	22.6824
GCST90032249	CAG-1000 sp000434555 abundance in stool	rs79738309	3	111314065	A	G	0.0132573	0.382357	0.0666818	9.8e-09	5959	0.00548732	32.8683
GCST90032249	CAG-1000 sp000434555 abundance in stool	rs111594454	3	174647149	G	C	0.0351721	0.207306	0.041947	7.7e-07	5959	0.00408199	24.4161
GCST90032249	CAG-1000 sp000434555 abundance in stool	rs56183845	3	188835628	A	T	0.214371	-0.0871501	0.0189736	4.4e-06	5959	0.003528	21.0907
GCST90032249	CAG-1000 sp000434555 abundance in stool	rs9686896	5	141731340	G	T	0.22101	0.0859142	0.0186924	4.3e-06	5959	0.00353256	21.1181
GCST90032249	CAG-1000 sp000434555 abundance in stool	rs16877105	6	15840202	A	G	0.139929	0.100651	0.0223643	6.8e-06	5959	0.00338749	20.2479
GCST90032249	CAG-1000 sp000434555 abundance in stool	rs12114470	8	4963666	G	A	0.352732	-0.0727231	0.016338	8.5e-06	5959	0.00331384	19.8062
GCST90032249	CAG-1000 sp000434555 abundance in stool	rs59894901	9	74658380	A	C	0.205488	0.0927754	0.0195532	2.1e-06	5959	0.00376373	22.5053
GCST90032249	CAG-1000 sp000434555 abundance in stool	rs79345713	10	98409471	G	T	0.0282779	0.209079	0.0469327	8.4e-06	5959	0.00331934	19.8392
GCST90032249	CAG-1000 sp000434555 abundance in stool	rs3019533	10	122617175	C	T	0.0368832	0.197923	0.0407302	1.2e-06	5959	0.00394701	23.6055
GCST90032249	CAG-1000 sp000434555 abundance in stool	rs11060238	12	129291521	T	C	0.0415818	0.175518	0.038236	4.4e-06	5959	0.00352364	21.0646
GCST90032249	CAG-1000 sp000434555 abundance in stool	rs112091683	14	67856149	T	C	0.0296838	0.204772	0.0455662	7e-06	5959	0.00337764	20.1888
GCST90032249	CAG-1000 sp000434555 abundance in stool	rs143412328	16	18728695	G	C	0.0346422	0.204108	0.0427433	1.8e-06	5959	0.00381199	22.7949
GCST90032249	CAG-1000 sp000434555 abundance in stool	rs35643385	16	84649106	T	C	0.051596	0.159121	0.0349113	5.2e-06	5959	0.00347407	20.7672
GCST90032249	CAG-1000 sp000434555 abundance in stool	rs116054740	17	45342482	G	A	0.0110887	0.326373	0.0735541	9.1e-06	5959	0.00329313	19.682
GCST90032249	CAG-1000 sp000434555 abundance in stool	rs138567877	19	4729735	C	T	0.0162305	0.273271	0.0613512	8.4e-06	5959	0.00331836	19.8333
GCST90032249	CAG-1000 sp000434555 abundance in stool	rs7246266	19	23999829	T	A	0.0283938	0.210501	0.0463771	5.7e-06	5959	0.00344531	20.5947
GCST90032249	CAG-1000 sp000434555 abundance in stool	rs62189981	20	510004	C	T	0.0174566	0.30269	0.059423	3.5e-07	5959	0.00433538	25.9383
GCST90032250	CAG-1000 abundance in stool	rs12746961	1	109257699	T	C	0.0443548	0.179926	0.0390094	4e-06	5959	0.00355736	21.2669
GCST90032250	CAG-1000 abundance in stool	rs17542557	1	223506420	T	C	0.0823893	0.129316	0.0290974	8.8e-06	5959	0.00330359	19.7447
GCST90032250	CAG-1000 abundance in stool	rs77804075	2	22956435	T	C	0.0205422	0.287583	0.0565044	3.6e-07	5959	0.00432817	25.895
GCST90032250	CAG-1000 abundance in stool	rs12712141	2	102336607	C	T	0.47829	0.0733811	0.016014	4.6e-06	5959	0.0035113	20.9905
GCST90032250	CAG-1000 abundance in stool	rs6732884	2	215165384	T	C	0.210687	0.0951996	0.0200787	2.1e-06	5959	0.00375829	22.4726
GCST90032250	CAG-1000 abundance in stool	rs79738309	3	111314065	A	G	0.0132573	0.397057	0.0688711	8.2e-09	5959	0.0055468	33.2266
GCST90032250	CAG-1000 abundance in stool	rs111594454	3	174647149	G	C	0.0351721	0.200574	0.0433242	3.7e-06	5959	0.0035839	21.4261
GCST90032250	CAG-1000 abundance in stool	rs4833641	4	120455008	G	C	0.121945	0.111408	0.0243483	4.7e-06	5959	0.00350105	20.9291
GCST90032250	CAG-1000 abundance in stool	rs59565740	5	556609	A	G	0.0963704	-0.122645	0.0271241	6.1e-06	5959	0.00341923	20.4382
GCST90032250	CAG-1000 abundance in stool	rs10098321	8	4963231	T	C	0.349593	-0.0844801	0.0169119	5.9e-07	5959	0.00417	24.9447
GCST90032250	CAG-1000 abundance in stool	rs7846894	9	8880355	A	G	0.441909	-0.0740742	0.0163798	6.1e-06	5959	0.00342023	20.4442
GCST90032250	CAG-1000 abundance in stool	rs10867455	9	80048248	A	G	0.323738	-0.0777676	0.0171905	6.1e-06	5959	0.00342261	20.4585
GCST90032250	CAG-1000 abundance in stool	rs3019533	10	122617175	C	T	0.0368832	0.190199	0.0420678	6.1e-06	5959	0.00341866	20.4348
GCST90032250	CAG-1000 abundance in stool	rs10790969	11	128659947	T	C	0.453477	0.0747064	0.0161266	3.6e-06	5959	0.00358835	21.4528
GCST90032250	CAG-1000 abundance in stool	rs112865890	12	77224258	G	A	0.0105148	0.350417	0.0781399	7.3e-06	5959	0.00336347	20.1038
GCST90032250	CAG-1000 abundance in stool	rs112091683	14	67856149	T	C	0.0296838	0.235452	0.0470581	5.6e-07	5959	0.00418352	25.0259
GCST90032250	CAG-1000 abundance in stool	rs143412328	16	18728695	G	C	0.0346422	0.202732	0.0441479	4.4e-06	5959	0.00352628	21.0804
GCST90032250	CAG-1000 abundance in stool	rs35643385	16	84649106	T	C	0.051596	0.168344	0.0360586	3e-06	5959	0.00364434	21.7887
GCST90032250	CAG-1000 abundance in stool	rs138567877	19	4729735	C	T	0.0162305	0.291172	0.0633719	4.3e-06	5959	0.00353018	21.1038
GCST90032250	CAG-1000 abundance in stool	rs62189981	20	510004	C	T	0.0174566	0.290833	0.0613782	2.2e-06	5959	0.00375364	22.4447
GCST90032250	CAG-1000 abundance in stool	rs5769717	22	48972568	A	G	0.127815	0.110956	0.0241318	4.3e-06	5959	0.00353517	21.1337
GCST90032251	CAG-1031 abundance in stool	rs75621094	1	98447841	C	T	0.0667633	0.144572	0.0320989	6.7e-06	5959	0.00339265	20.2788
GCST90032251	CAG-1031 abundance in stool	rs56252375	2	128081295	C	A	0.228535	0.0846945	0.018942	7.8e-06	5959	0.00334373	19.9854
GCST90032251	CAG-1031 abundance in stool	rs970308	2	150762665	G	A	0.199582	0.0893115	0.0201922	9.7e-06	5959	0.00327228	19.557
GCST90032251	CAG-1031 abundance in stool	rs75801088	2	184529036	T	C	0.0188249	-0.26529	0.0588149	6.5e-06	5959	0.00340262	20.3386
GCST90032251	CAG-1031 abundance in stool	rs17293846	3	185702524	C	T	0.132857	-0.10561	0.0233107	5.9e-06	5959	0.00343268	20.5189
GCST90032251	CAG-1031 abundance in stool	rs73758312	5	30519599	T	C	0.0423555	0.181025	0.040105	6.4e-06	5959	0.00340741	20.3673
GCST90032251	CAG-1031 abundance in stool	rs74502881	5	127771057	G	A	0.0263603	0.22797	0.0500681	5.3e-06	5959	0.00346698	20.7247
GCST90032251	CAG-1031 abundance in stool	rs77432709	6	118766064	T	C	0.0352694	-0.192159	0.043386	9.5e-06	5959	0.00328112	19.6099
GCST90032251	CAG-1031 abundance in stool	rs73680295	7	15855255	T	C	0.0122565	0.334845	0.0730262	4.5e-06	5959	0.00351583	21.0177
GCST90032251	CAG-1031 abundance in stool	rs117697640	8	21225195	G	T	0.0204426	-0.263431	0.0565087	3.1e-06	5959	0.0036337	21.7249
GCST90032251	CAG-1031 abundance in stool	rs7464701	8	127607469	C	T	0.011184	0.341415	0.0754068	6e-06	5959	0.0034283	20.4927
GCST90032251	CAG-1031 abundance in stool	rs10815093	9	4842061	C	T	0.36914	-0.0802083	0.0165438	1.2e-06	5959	0.00392903	23.4975
GCST90032251	CAG-1031 abundance in stool	rs34434887	11	56407758	G	A	0.126595	0.109049	0.024224	6.7e-06	5959	0.00338925	20.2584
GCST90032251	CAG-1031 abundance in stool	rs2658784	11	93441455	A	G	0.0929412	0.125215	0.0273718	4.8e-06	5959	0.00349953	20.9199
GCST90032251	CAG-1031 abundance in stool	rs12831295	12	128713885	A	G	0.213213	0.0905307	0.0196953	4.3e-06	5959	0.0035331	21.1213
GCST90032251	CAG-1031 abundance in stool	rs74873203	14	21035046	C	T	0.0147974	0.300098	0.0653765	4.4e-06	5959	0.00352352	21.0638
GCST90032251	CAG-1031 abundance in stool	rs10142807	14	40401502	C	G	0.245552	-0.0840126	0.0184519	5.3e-06	5959	0.00346677	20.7234
GCST90032251	CAG-1031 abundance in stool	rs17059587	18	76569855	T	C	0.183631	-0.0999387	0.020859	1.7e-06	5959	0.0038374	22.9475
GCST90032252	CAG-110 abundance in stool	rs7519123	1	16942789	T	C	0.0138257	-0.259062	0.0561905	4e-06	5959	0.00355436	21.2489
GCST90032252	CAG-110 abundance in stool	rs10802234	1	245644793	G	A	0.078357	-0.109511	0.0245138	7.9e-06	5959	0.00333787	19.9503
GCST90032252	CAG-110 abundance in stool	rs6548070	2	2756386	C	G	0.251432	0.0669933	0.0150314	8.3e-06	5959	0.00332235	19.8572
GCST90032252	CAG-110 abundance in stool	rs62148957	2	83056523	C	A	0.025408	-0.189304	0.0414291	4.9e-06	5959	0.00349153	20.8719
GCST90032252	CAG-110 abundance in stool	rs13013946	2	133711884	G	A	0.210911	0.0732863	0.016141	5.6e-06	5959	0.00344756	20.6081
GCST90032252	CAG-110 abundance in stool	rs141232673	4	44273350	A	G	0.0475628	0.139697	0.031104	7.1e-06	5959	0.00337365	20.1649
GCST90032252	CAG-110 abundance in stool	rs4695884	4	173764850	G	A	0.278679	0.0648658	0.0145517	8.3e-06	5959	0.00332342	19.8636
GCST90032252	CAG-110 abundance in stool	rs78495924	6	54161939	G	C	0.100209	-0.0985412	0.0222675	9.6e-06	5959	0.00327563	19.577
GCST90032252	CAG-110 abundance in stool	rs1221552	6	90422027	C	T	0.0138446	-0.259913	0.0563919	4e-06	5959	0.00355225	21.2362
GCST90032252	CAG-110 abundance in stool	rs62529959	9	7417145	A	G	0.0613336	-0.13304	0.0272669	1.1e-06	5959	0.00397913	23.7984
GCST90032252	CAG-110 abundance in stool	rs62550808	9	31953069	C	T	0.0245555	-0.236514	0.0427421	3.1e-08	5959	0.00511214	30.6095
GCST90032252	CAG-110 abundance in stool	rs62010551	15	78683074	A	G	0.0302189	0.176204	0.0382687	4.1e-06	5959	0.0035451	21.1933
GCST90032252	CAG-110 abundance in stool	rs112945130	15	98430600	T	C	0.0157148	0.236803	0.0529501	7.7e-06	5959	0.00334512	19.9938
GCST90032252	CAG-110 abundance in stool	rs16957821	17	9044787	G	C	0.143027	0.083275	0.0186528	8e-06	5959	0.00333363	19.9249
GCST90032252	CAG-110 abundance in stool	rs142825942	21	31591223	T	G	0.0125126	-0.261346	0.0591199	9.8e-06	5959	0.00326865	19.5352
GCST90032252	CAG-110 abundance in stool	rs73157690	21	45946837	C	T	0.154816	0.0824454	0.0179631	4.4e-06	5959	0.00352261	21.0584
GCST90032253	CAG-145 sp000435615 abundance in stool	rs145594154	1	150997045	T	C	0.0179651	0.239131	0.0522747	4.8e-06	5959	0.00349939	20.9191
GCST90032253	CAG-145 sp000435615 abundance in stool	rs146672415	2	105453094	T	C	0.0129715	0.282949	0.0629026	6.9e-06	5959	0.00338403	20.2271
GCST90032253	CAG-145 sp000435615 abundance in stool	rs11707547	3	174759128	G	A	0.248823	0.0786051	0.0161851	1.2e-06	5959	0.00394259	23.579
GCST90032253	CAG-145 sp000435615 abundance in stool	rs72746245	5	28115568	A	G	0.125084	-0.0965401	0.0210408	4.5e-06	5959	0.00352035	21.0448
GCST90032253	CAG-145 sp000435615 abundance in stool	rs201043	6	6714317	A	G	0.298069	0.0755344	0.0153485	8.6e-07	5959	0.00404783	24.211
GCST90032253	CAG-145 sp000435615 abundance in stool	rs1041037	6	37794778	A	T	0.060397	0.132611	0.0293801	6.4e-06	5959	0.00340719	20.366
GCST90032253	CAG-145 sp000435615 abundance in stool	rs9398785	6	125736602	T	C	0.355263	0.0673809	0.0148788	5.9e-06	5959	0.00342983	20.5018
GCST90032253	CAG-145 sp000435615 abundance in stool	rs2244263	7	110111617	T	C	0.0903432	0.117111	0.024333	1.5e-06	5959	0.00387209	23.1557
GCST90032253	CAG-145 sp000435615 abundance in stool	rs10812297	9	25665387	T	C	0.324138	-0.0703338	0.0151807	3.6e-06	5959	0.0035893	21.4585
GCST90032253	CAG-145 sp000435615 abundance in stool	rs2087310	11	92930385	G	A	0.148943	0.0921581	0.0201537	4.8e-06	5959	0.00349674	20.9031
GCST90032253	CAG-145 sp000435615 abundance in stool	rs139844684	12	615181	A	C	0.0301826	0.185425	0.0415403	8.1e-06	5959	0.00333253	19.9183
GCST90032253	CAG-145 sp000435615 abundance in stool	rs118020824	12	5491159	T	C	0.0240741	0.261744	0.0456839	1e-08	5959	0.00547858	32.8157
GCST90032253	CAG-145 sp000435615 abundance in stool	rs185381667	13	22255469	T	C	0.0107336	0.311747	0.0683294	5.1e-06	5959	0.00348098	20.8086
GCST90032253	CAG-145 sp000435615 abundance in stool	rs117144653	16	85119686	T	C	0.0352352	-0.172084	0.0379785	5.9e-06	5959	0.00343351	20.5239
GCST90032253	CAG-145 sp000435615 abundance in stool	rs73939477	18	8423613	T	C	0.0431271	0.155466	0.0350902	9.4e-06	5959	0.0032832	19.6225
GCST90032253	CAG-145 sp000435615 abundance in stool	rs55668001	18	79528425	T	C	0.0226885	0.208663	0.0468455	8.4e-06	5959	0.00331847	19.834
GCST90032253	CAG-145 sp000435615 abundance in stool	rs189355059	19	49482346	A	G	0.00985512	0.319089	0.0718465	8.9e-06	5959	0.00329916	19.7182
GCST90032253	CAG-145 sp000435615 abundance in stool	rs143736490	20	2967603	C	G	0.0422139	-0.16566	0.0355831	3.2e-06	5959	0.00362408	21.6672
GCST90032253	CAG-145 sp000435615 abundance in stool	rs4049869	22	24618473	C	A	0.309507	0.0703632	0.0157431	7.8e-06	5959	0.00334106	19.9694
GCST90032254	CAG-145 sp002320005 abundance in stool	rs12074319	1	10770486	C	T	0.0149317	0.126398	0.027256	3.5e-06	5959	0.00359599	21.4986
GCST90032254	CAG-145 sp002320005 abundance in stool	rs10931443	2	153054957	A	G	0.4361	0.0411734	0.00659452	4.3e-10	5959	0.00649923	38.9692
GCST90032254	CAG-145 sp002320005 abundance in stool	rs13025431	2	153154209	A	G	0.168014	0.0408933	0.00884377	3.8e-06	5959	0.0035752	21.3739
GCST90032254	CAG-145 sp002320005 abundance in stool	rs73203290	3	106540146	T	A	0.325444	-0.0329054	0.00714317	4.1e-06	5959	0.00354842	21.2132
GCST90032254	CAG-145 sp002320005 abundance in stool	rs113106320	6	161328361	G	A	0.0170847	0.117179	0.0254124	4e-06	5959	0.0035554	21.2551
GCST90032254	CAG-145 sp002320005 abundance in stool	rs156926	7	132487165	T	G	0.102151	0.0504456	0.0108539	3.4e-06	5959	0.00361185	21.5938
GCST90032254	CAG-145 sp002320005 abundance in stool	rs62553714	9	29342796	C	T	0.120988	-0.0467362	0.0101009	3.7e-06	5959	0.00357978	21.4013
GCST90032254	CAG-145 sp002320005 abundance in stool	rs12902139	15	59416952	G	A	0.467343	-0.029252	0.00659568	9.2e-06	5959	0.00328994	19.6628
GCST90032254	CAG-145 sp002320005 abundance in stool	rs2073142	20	57590880	C	T	0.362568	-0.0321878	0.00700624	4.3e-06	5959	0.00352942	21.0992
GCST90032254	CAG-145 sp002320005 abundance in stool	rs739110	22	47256864	A	C	0.432625	0.0300664	0.00667151	6.6e-06	5959	0.00339675	20.3034
GCST90032255	CAG-145 abundance in stool	rs114265851	1	188744200	A	G	0.0138959	-0.234989	0.0428758	4.2e-08	5959	0.00501549	30.0279
GCST90032255	CAG-145 abundance in stool	rs343435	3	5296892	T	C	0.179603	0.0599192	0.013204	5.7e-06	5959	0.00344389	20.5862
GCST90032255	CAG-145 abundance in stool	rs116750580	4	14329417	G	C	0.0154388	0.202052	0.040624	6.6e-07	5959	0.00413417	24.7295
GCST90032255	CAG-145 abundance in stool	rs10009310	4	186569901	C	G	0.342367	-0.049298	0.0107383	4.4e-06	5959	0.00352436	21.0689
GCST90032255	CAG-145 abundance in stool	rs74620412	5	5972715	A	G	0.019973	-0.174002	0.0357546	1.1e-06	5959	0.00395866	23.6755
GCST90032255	CAG-145 abundance in stool	rs117553749	7	38699784	T	C	0.0337656	0.131049	0.0281871	3.3e-06	5959	0.00361427	21.6083
GCST90032255	CAG-145 abundance in stool	rs12576787	11	44943053	T	C	0.0747616	-0.105365	0.0193397	5.1e-08	5959	0.00495635	29.672
GCST90032255	CAG-145 abundance in stool	rs4140764	12	13799288	G	C	0.385006	-0.0464622	0.0105029	9.7e-06	5959	0.00327328	19.563
GCST90032255	CAG-145 abundance in stool	rs3104762	16	52576922	G	A	0.0500504	-0.102875	0.0231401	8.8e-06	5959	0.00330581	19.758
GCST90032255	CAG-145 abundance in stool	rs73083219	20	2837702	T	C	0.0469151	-0.125952	0.0242599	2.1e-07	5959	0.00450297	26.9455
GCST90032256	CAG-170 sp003516765 abundance in stool	rs12739461	1	206473875	T	C	0.405052	0.0756103	0.0153196	8e-07	5959	0.0040712	24.3513
GCST90032256	CAG-170 sp003516765 abundance in stool	rs58275168	1	233961392	A	G	0.472054	0.0654194	0.0144453	5.9e-06	5959	0.00343	20.5028
GCST90032256	CAG-170 sp003516765 abundance in stool	rs72780529	2	4216607	G	A	0.0828695	-0.128374	0.0270844	2.1e-06	5959	0.00375585	22.4579
GCST90032256	CAG-170 sp003516765 abundance in stool	rs7587359	2	97564165	T	A	0.258981	0.0795354	0.0163543	1.2e-06	5959	0.00395333	23.6435
GCST90032256	CAG-170 sp003516765 abundance in stool	rs76506738	4	6002590	A	G	0.190343	-0.0844011	0.0186384	5.9e-06	5959	0.00342936	20.499
GCST90032256	CAG-170 sp003516765 abundance in stool	rs75821360	4	56689126	T	A	0.0236935	-0.223747	0.0477495	2.8e-06	5959	0.00367118	21.9498
GCST90032256	CAG-170 sp003516765 abundance in stool	rs10049846	4	110582657	C	T	0.302716	0.0860815	0.0164902	1.8e-07	5959	0.00455211	27.2409
GCST90032256	CAG-170 sp003516765 abundance in stool	rs458534	5	71574373	A	G	0.449823	-0.0659381	0.0145395	5.8e-06	5959	0.00343957	20.5602
GCST90032256	CAG-170 sp003516765 abundance in stool	rs1419675	6	30124930	G	T	0.163031	0.0893536	0.0196796	5.6e-06	5959	0.00344761	20.6085
GCST90032256	CAG-170 sp003516765 abundance in stool	rs61152765	6	150017527	C	T	0.0471539	-0.155623	0.0343961	6.1e-06	5959	0.00342347	20.4637
GCST90032256	CAG-170 sp003516765 abundance in stool	rs17132771	7	48887469	C	A	0.498487	-0.0648149	0.0145556	8.5e-06	5959	0.00331645	19.8218
GCST90032256	CAG-170 sp003516765 abundance in stool	rs189113914	8	12007703	A	T	0.0460471	-0.168511	0.0348363	1.3e-06	5959	0.00391126	23.3909
GCST90032256	CAG-170 sp003516765 abundance in stool	rs77414905	8	46083348	C	T	0.107493	0.108341	0.023659	4.7e-06	5959	0.00350666	20.9627
GCST90032256	CAG-170 sp003516765 abundance in stool	rs1880069	10	55785709	A	G	0.500257	-0.0672799	0.0145936	4e-06	5959	0.00355407	21.2471
GCST90032256	CAG-170 sp003516765 abundance in stool	rs55759660	12	6357466	T	C	0.185536	0.0839766	0.0189637	9.5e-06	5959	0.00327997	19.6031
GCST90032256	CAG-170 sp003516765 abundance in stool	rs2698746	12	87668237	A	G	0.198805	0.0809199	0.0181525	8.3e-06	5959	0.00332367	19.8652
GCST90032256	CAG-170 sp003516765 abundance in stool	rs195869	16	26845781	C	T	0.22336	0.0854096	0.0174479	9.8e-07	5959	0.00400508	23.9542
GCST90032256	CAG-170 sp003516765 abundance in stool	rs62098130	18	74231517	T	G	0.16254	-0.0973142	0.0197428	8.3e-07	5959	0.00406064	24.2879
GCST90032256	CAG-170 sp003516765 abundance in stool	rs6084086	20	2695163	A	G	0.0974148	-0.119288	0.024631	1.3e-06	5959	0.00392058	23.4468
GCST90032256	CAG-170 sp003516765 abundance in stool	rs59244950	20	59202597	C	G	0.229232	-0.0827374	0.0175907	2.6e-06	5959	0.00369875	22.1152
GCST90032256	CAG-170 sp003516765 abundance in stool	rs5993734	22	19618273	C	T	0.0581179	0.152825	0.0313048	1.1e-06	5959	0.00398346	23.8244
GCST90032257	CAG-177 sp002438685 abundance in stool	rs55969230	1	108213870	T	C	0.0811017	0.156554	0.0319665	9.7e-07	5959	0.00400885	23.9769
GCST90032257	CAG-177 sp002438685 abundance in stool	rs62279311	2	200480527	A	G	0.0108751	0.3733	0.0840373	8.9e-06	5959	0.00330037	19.7254
GCST90032257	CAG-177 sp002438685 abundance in stool	rs1164085	3	109705428	G	A	0.0140203	0.337118	0.0753143	7.6e-06	5959	0.00335103	20.0292
GCST90032257	CAG-177 sp002438685 abundance in stool	rs36143851	3	153522578	G	T	0.132165	0.119629	0.0257482	3.4e-06	5959	0.0036094	21.5791
GCST90032257	CAG-177 sp002438685 abundance in stool	rs7639187	3	172874521	C	T	0.406963	0.0933403	0.0181286	2.6e-07	5959	0.00442903	26.5011
GCST90032257	CAG-177 sp002438685 abundance in stool	rs117074449	3	182637567	A	T	0.0137414	0.344486	0.0759497	5.7e-06	5959	0.00344049	20.5658
GCST90032257	CAG-177 sp002438685 abundance in stool	rs1436533	4	95879144	C	T	0.325072	-0.0921054	0.0188992	1.1e-06	5959	0.00396993	23.7431
GCST90032257	CAG-177 sp002438685 abundance in stool	rs191221734	6	96282870	T	A	0.0119408	0.368189	0.0809615	5.4e-06	5959	0.00345865	20.6747
GCST90032257	CAG-177 sp002438685 abundance in stool	rs62427125	6	144002155	A	C	0.0361345	0.210325	0.0467991	7e-06	5959	0.00337803	20.1911
GCST90032257	CAG-177 sp002438685 abundance in stool	rs193144607	7	7960710	C	T	0.0298584	-0.240828	0.0522421	4e-06	5959	0.00355348	21.2435
GCST90032257	CAG-177 sp002438685 abundance in stool	rs619151	11	114190692	T	G	0.444862	0.0885223	0.0178715	7.3e-07	5959	0.00410039	24.5266
GCST90032257	CAG-177 sp002438685 abundance in stool	rs78706190	12	129883962	T	C	0.0682788	-0.165104	0.0355226	3.4e-06	5959	0.00361211	21.5953
GCST90032257	CAG-177 sp002438685 abundance in stool	rs72738598	15	52540578	T	A	0.0158073	0.377975	0.0702542	7.4e-08	5959	0.00483397	28.9358
GCST90032257	CAG-177 sp002438685 abundance in stool	rs34966720	16	11368607	C	G	0.453803	-0.099372	0.0178004	2.4e-08	5959	0.00520271	31.1546
GCST90032257	CAG-177 sp002438685 abundance in stool	rs62061480	17	6637034	A	C	0.146491	-0.114016	0.0251026	5.6e-06	5959	0.00345001	20.6228
GCST90032257	CAG-177 sp002438685 abundance in stool	rs11661634	18	9755838	A	G	0.180837	-0.104402	0.0229456	5.4e-06	5959	0.0034621	20.6954
GCST90032257	CAG-177 sp002438685 abundance in stool	rs28824495	19	3717776	T	C	0.0299182	0.296168	0.0527796	2e-08	5959	0.00525632	31.4774
GCST90032257	CAG-177 sp002438685 abundance in stool	rs165560	20	12911488	A	T	0.0138842	0.343561	0.0753353	5.1e-06	5959	0.00347796	20.7905
GCST90032257	CAG-177 sp002438685 abundance in stool	rs117345628	21	39483967	G	A	0.0119368	-0.369805	0.0807724	4.7e-06	5959	0.00350527	20.9543
GCST90032258	CAG-177 sp002451755 abundance in stool	rs55969230	1	108213870	T	C	0.0811017	0.163692	0.0323805	4.3e-07	5959	0.00427028	25.5471
GCST90032258	CAG-177 sp002451755 abundance in stool	rs62642788	2	239738858	T	C	0.291724	-0.0941551	0.0199982	2.5e-06	5959	0.00370612	22.1595
GCST90032258	CAG-177 sp002451755 abundance in stool	rs36143851	3	153522578	G	T	0.132165	0.117776	0.0260826	6.3e-06	5959	0.00341	20.3829
GCST90032258	CAG-177 sp002451755 abundance in stool	rs7639187	3	172874521	C	T	0.406963	0.0859953	0.018364	2.8e-06	5959	0.00366645	21.9214
GCST90032258	CAG-177 sp002451755 abundance in stool	rs1436533	4	95879144	C	T	0.325072	-0.0896563	0.0191458	2.8e-06	5959	0.00366645	21.9214
GCST90032258	CAG-177 sp002451755 abundance in stool	rs62427125	6	144002155	A	C	0.0361345	0.217797	0.0474049	4.3e-06	5959	0.00352979	21.1014
GCST90032258	CAG-177 sp002451755 abundance in stool	rs2227551	10	73909432	G	T	0.384286	-0.0830052	0.0182972	5.7e-06	5959	0.00344168	20.5729
GCST90032258	CAG-177 sp002451755 abundance in stool	rs619151	11	114190692	T	G	0.444862	0.0831045	0.0181039	4.4e-06	5959	0.0035237	21.0649
GCST90032258	CAG-177 sp002451755 abundance in stool	rs72738598	15	52540578	T	A	0.0158073	0.34401	0.0711637	1.3e-06	5959	0.00390618	23.3603
GCST90032258	CAG-177 sp002451755 abundance in stool	rs34966720	16	11368607	C	G	0.453803	-0.106941	0.0180316	3e-09	5959	0.00586801	35.162
GCST90032258	CAG-177 sp002451755 abundance in stool	rs76404409	18	52823866	A	G	0.0446984	-0.19567	0.0435063	6.9e-06	5959	0.00338298	20.2208
GCST90032258	CAG-177 sp002451755 abundance in stool	rs28824495	19	3717776	T	C	0.0299182	0.29013	0.0534654	5.7e-08	5959	0.00491729	29.437
GCST90032258	CAG-177 sp002451755 abundance in stool	rs165560	20	12911488	A	T	0.0138842	0.349548	0.0763141	4.6e-06	5959	0.00350836	20.9729
GCST90032259	CAG-177 sp003514385 abundance in stool	rs149553783	2	158948246	G	C	0.0547402	0.236956	0.0527119	6.9e-06	5959	0.00337967	20.201
GCST90032259	CAG-177 sp003514385 abundance in stool	rs1164085	3	109705428	G	A	0.0140203	0.46438	0.102286	5.6e-06	5959	0.003447	20.6048
GCST90032259	CAG-177 sp003514385 abundance in stool	rs7639187	3	172874521	C	T	0.406963	0.121515	0.0246209	8e-07	5959	0.00407105	24.3504
GCST90032259	CAG-177 sp003514385 abundance in stool	rs1436533	4	95879144	C	T	0.325072	-0.118147	0.025668	4.2e-06	5959	0.0035428	21.1795
GCST90032259	CAG-177 sp003514385 abundance in stool	rs191221734	6	96282870	T	A	0.0119408	0.49994	0.109941	5.4e-06	5959	0.00345811	20.6714
GCST90032259	CAG-177 sp003514385 abundance in stool	rs79709292	6	131919231	C	A	0.0170789	-0.409145	0.0925691	9.9e-06	5959	0.00326759	19.5288
GCST90032259	CAG-177 sp003514385 abundance in stool	rs62427125	6	144002155	A	C	0.0361345	0.302287	0.0635507	2e-06	5959	0.0037825	22.6179
GCST90032259	CAG-177 sp003514385 abundance in stool	rs6988337	8	142045428	A	G	0.0594617	0.220154	0.049639	9.2e-06	5959	0.00329005	19.6635
GCST90032259	CAG-177 sp003514385 abundance in stool	rs72747215	9	81583488	A	T	0.0549738	-0.234981	0.0522111	6.8e-06	5959	0.0033876	20.2486
GCST90032259	CAG-177 sp003514385 abundance in stool	rs619151	11	114190692	T	G	0.444862	0.110173	0.0242697	5.6e-06	5959	0.00344627	20.6004
GCST90032259	CAG-177 sp003514385 abundance in stool	rs78706190	12	129883962	T	C	0.0682788	-0.232122	0.0482464	1.5e-06	5959	0.00386942	23.1397
GCST90032259	CAG-177 sp003514385 abundance in stool	rs72738598	15	52540578	T	A	0.0158073	0.466069	0.0954077	1e-06	5959	0.00398864	23.8555
GCST90032259	CAG-177 sp003514385 abundance in stool	rs34966720	16	11368607	C	G	0.453803	-0.135449	0.0241738	2.1e-08	5959	0.00524091	31.3846
GCST90032259	CAG-177 sp003514385 abundance in stool	rs7217298	17	14762937	G	A	0.427276	-0.112919	0.0240572	2.7e-06	5959	0.00368356	22.0241
GCST90032259	CAG-177 sp003514385 abundance in stool	rs62060068	17	50279407	C	T	0.017845	0.402105	0.0900727	8e-06	5959	0.00333326	19.9226
GCST90032259	CAG-177 sp003514385 abundance in stool	rs113814697	17	76597068	C	T	0.0776868	0.203498	0.04543	7.5e-06	5959	0.00335584	20.0581
GCST90032259	CAG-177 sp003514385 abundance in stool	rs28824495	19	3717776	T	C	0.0299182	0.375421	0.0716733	1.6e-07	5959	0.00458304	27.4269
GCST90032259	CAG-177 sp003514385 abundance in stool	rs8128434	21	44438323	A	G	0.163767	-0.151605	0.0324418	3e-06	5959	0.00365136	21.8309
GCST90032260	CAG-177 sp003538135 abundance in stool	rs202123822	1	64546939	C	T	0.0692294	-0.137837	0.0293992	2.8e-06	5959	0.00367526	21.9743
GCST90032260	CAG-177 sp003538135 abundance in stool	rs488392	1	111838573	C	A	0.346082	0.0689802	0.0155279	8.9e-06	5959	0.00330076	19.7278
GCST90032260	CAG-177 sp003538135 abundance in stool	rs2999156	1	112704505	C	G	0.412306	-0.0723218	0.0146854	8.4e-07	5959	0.00405349	24.2449
GCST90032260	CAG-177 sp003538135 abundance in stool	rs2185315	1	215864158	C	T	0.047667	0.170066	0.034099	6.1e-07	5959	0.0041569	24.866
GCST90032260	CAG-177 sp003538135 abundance in stool	rs16848954	1	240756526	G	T	0.041218	0.165516	0.0368274	7e-06	5959	0.00337827	20.1926
GCST90032260	CAG-177 sp003538135 abundance in stool	rs10197213	2	33964276	A	G	0.0279456	0.210143	0.0443855	2.2e-06	5959	0.00374752	22.4079
GCST90032260	CAG-177 sp003538135 abundance in stool	rs7603541	2	68920434	C	T	0.392767	-0.0668701	0.0150303	8.6e-06	5959	0.00331066	19.7871
GCST90032260	CAG-177 sp003538135 abundance in stool	rs6723321	2	133558367	C	G	0.216246	0.0795246	0.0179359	9.3e-06	5959	0.00328816	19.6522
GCST90032260	CAG-177 sp003538135 abundance in stool	rs12619373	2	239731864	T	C	0.478193	0.0665472	0.0149428	8.4e-06	5959	0.00331726	19.8267
GCST90032260	CAG-177 sp003538135 abundance in stool	rs73808732	3	5934174	G	A	0.0398252	0.169747	0.0375173	6.1e-06	5959	0.00342356	20.4642
GCST90032260	CAG-177 sp003538135 abundance in stool	rs149975310	3	113221846	C	T	0.0105556	0.355174	0.0722514	8.8e-07	5959	0.00403886	24.1571
GCST90032260	CAG-177 sp003538135 abundance in stool	rs6898502	5	136771536	T	C	0.384013	-0.0682766	0.0151958	7e-06	5959	0.0033764	20.1814
GCST90032260	CAG-177 sp003538135 abundance in stool	rs9375059	6	121743610	G	A	0.492765	0.0689039	0.0146762	2.7e-06	5959	0.00368539	22.0351
GCST90032260	CAG-177 sp003538135 abundance in stool	rs73121950	7	52716816	C	T	0.0216034	0.226757	0.0500699	5.9e-06	5959	0.00343007	20.5032
GCST90032260	CAG-177 sp003538135 abundance in stool	rs12537243	7	121042218	A	C	0.0997451	-0.107912	0.0243431	9.3e-06	5959	0.00328688	19.6445
GCST90032260	CAG-177 sp003538135 abundance in stool	rs150366885	13	50825907	G	C	0.026174	-0.204011	0.0458949	8.8e-06	5959	0.00330497	19.753
GCST90032260	CAG-177 sp003538135 abundance in stool	rs62030821	16	393996	A	G	0.255074	0.0770699	0.0169538	5.5e-06	5959	0.00345588	20.6581
GCST90032260	CAG-177 sp003538135 abundance in stool	rs34966720	16	11368607	C	G	0.453803	-0.0829443	0.0148301	2.2e-08	5959	0.00522201	31.2708
GCST90032260	CAG-177 sp003538135 abundance in stool	rs7197468	16	85149355	G	T	0.428233	-0.0673945	0.0148567	5.7e-06	5959	0.00344139	20.5711
GCST90032260	CAG-177 sp003538135 abundance in stool	rs56407369	17	10998317	C	T	0.277825	-0.0766626	0.0166149	3.9e-06	5959	0.00356	21.2827
GCST90032260	CAG-177 sp003538135 abundance in stool	rs79696893	18	52608901	G	A	0.0495299	-0.156182	0.0338793	4e-06	5959	0.00355364	21.2445
GCST90032260	CAG-177 sp003538135 abundance in stool	rs12628297	22	27552092	G	A	0.0701664	-0.13635	0.0291521	2.9e-06	5959	0.00365768	21.8688
GCST90032261	CAG-177 abundance in stool	rs3013431	1	112699866	T	C	0.454981	-0.103611	0.0216981	1.8e-06	5959	0.00381185	22.7941
GCST90032261	CAG-177 abundance in stool	rs12126972	1	215836657	G	C	0.0951142	0.175328	0.0374046	2.8e-06	5959	0.00367351	21.9638
GCST90032261	CAG-177 abundance in stool	rs72754910	1	225765963	G	C	0.0345583	-0.268553	0.0606494	9.5e-06	5959	0.0032795	19.6002
GCST90032261	CAG-177 abundance in stool	rs149553783	2	158948246	G	C	0.0547402	0.221081	0.0485141	5.2e-06	5959	0.00347282	20.7597
GCST90032261	CAG-177 abundance in stool	rs12619373	2	239731864	T	C	0.478193	0.101679	0.0224133	5.7e-06	5959	0.00344176	20.5734
GCST90032261	CAG-177 abundance in stool	rs10026739	4	95870255	A	G	0.32703	-0.107764	0.0235164	4.6e-06	5959	0.0035116	20.9923
GCST90032261	CAG-177 abundance in stool	rs78706190	12	129883962	T	C	0.0682788	-0.204884	0.044401	3.9e-06	5959	0.00356048	21.2855
GCST90032261	CAG-177 abundance in stool	rs72738598	15	52540578	T	A	0.0158073	0.404824	0.0878038	4e-06	5959	0.00355456	21.2501
GCST90032261	CAG-177 abundance in stool	rs34966720	16	11368607	C	G	0.453803	-0.139812	0.0222473	3.3e-10	5959	0.00658403	39.481
GCST90032261	CAG-177 abundance in stool	rs7197693	16	85149470	C	G	0.390361	0.10174	0.022561	6.5e-06	5959	0.00340106	20.3292
GCST90032261	CAG-177 abundance in stool	rs62060068	17	50279407	C	T	0.017845	0.41883	0.0828932	4.4e-07	5959	0.00426587	25.5207
GCST90032261	CAG-177 abundance in stool	rs7242542	18	63234693	T	G	0.159271	0.134156	0.0296859	6.2e-06	5959	0.00341555	20.4162
GCST90032261	CAG-177 abundance in stool	rs28824495	19	3717776	T	C	0.0299182	0.339415	0.065962	2.7e-07	5959	0.0044236	26.4685
GCST90032261	CAG-177 abundance in stool	rs8128434	21	44438323	A	G	0.163767	-0.140435	0.0298561	2.6e-06	5959	0.00369915	22.1176
GCST90032262	CAG-180 sp000432435 abundance in stool	rs11681167	2	36923388	C	T	0.469664	0.127692	0.0247108	2.4e-07	5959	0.00446107	26.6937
GCST90032262	CAG-180 sp000432435 abundance in stool	rs967895	2	111043825	A	G	0.346774	0.121929	0.0264269	4e-06	5959	0.00355959	21.2802
GCST90032262	CAG-180 sp000432435 abundance in stool	rs10496950	2	143615404	G	C	0.260197	-0.128266	0.0286111	7.4e-06	5959	0.00336139	20.0913
GCST90032262	CAG-180 sp000432435 abundance in stool	rs10930336	2	168674744	G	A	0.219901	-0.137781	0.0305013	6.3e-06	5959	0.00341259	20.3984
GCST90032262	CAG-180 sp000432435 abundance in stool	rs7599804	2	234764714	G	C	0.0952341	0.20293	0.0419521	1.3e-06	5959	0.0039112	23.3905
GCST90032262	CAG-180 sp000432435 abundance in stool	rs111717438	3	2548151	G	A	0.345743	0.12414	0.0269076	4e-06	5959	0.00355919	21.2779
GCST90032262	CAG-180 sp000432435 abundance in stool	rs6871853	5	52900919	A	G	0.203553	-0.14048	0.0307812	5e-06	5959	0.00348313	20.8215
GCST90032262	CAG-180 sp000432435 abundance in stool	rs7445912	5	157773035	A	G	0.134721	0.165662	0.0371766	8.3e-06	5959	0.00332115	19.85
GCST90032262	CAG-180 sp000432435 abundance in stool	rs78279385	6	32483981	A	G	0.255984	0.158067	0.0284821	2.9e-08	5959	0.00514193	30.7888
GCST90032262	CAG-180 sp000432435 abundance in stool	rs79338453	7	105907475	G	A	0.0661011	-0.237214	0.0503448	2.5e-06	5959	0.00371179	22.1935
GCST90032262	CAG-180 sp000432435 abundance in stool	rs278576	8	93146910	T	C	0.351704	-0.132723	0.0262572	4.3e-07	5959	0.00426937	25.5417
GCST90032262	CAG-180 sp000432435 abundance in stool	rs12004677	9	74766205	G	T	0.133417	0.162525	0.036736	9.7e-06	5959	0.00327385	19.5664
GCST90032262	CAG-180 sp000432435 abundance in stool	rs74582725	12	3706014	A	G	0.0701369	0.220783	0.0487532	5.9e-06	5959	0.00342973	20.5012
GCST90032262	CAG-180 sp000432435 abundance in stool	rs11057029	12	16666481	G	C	0.321008	0.135177	0.0266785	4e-07	5959	0.00428985	25.6647
GCST90032262	CAG-180 sp000432435 abundance in stool	rs79834276	14	48808533	T	C	0.059939	-0.249813	0.0524976	1.9e-06	5959	0.00378556	22.6363
GCST90032262	CAG-180 sp000432435 abundance in stool	rs148911923	15	38837526	G	T	0.00950603	0.600151	0.128504	3e-06	5959	0.00364693	21.8043
GCST90032262	CAG-180 sp000432435 abundance in stool	rs2073454	22	22163086	A	C	0.431313	-0.11128	0.0251628	9.8e-06	5959	0.0032713	19.5511
GCST90032263	CAG-194 sp002441865 abundance in stool	rs2772243	1	204651165	A	G	0.0615009	0.0666247	0.0145732	4.8e-06	5959	0.00349516	20.8937
GCST90032263	CAG-194 sp002441865 abundance in stool	rs4663553	2	235192208	C	A	0.0856855	-0.0593388	0.0123115	1.4e-06	5959	0.00388322	23.2225
GCST90032263	CAG-194 sp002441865 abundance in stool	rs115395107	3	144778895	T	A	0.0215036	-0.10962	0.024003	4.9e-06	5959	0.00348785	20.8498
GCST90032263	CAG-194 sp002441865 abundance in stool	rs1805585	3	180914527	G	A	0.0715628	0.0613497	0.0136716	7.2e-06	5959	0.00336781	20.1298
GCST90032263	CAG-194 sp002441865 abundance in stool	rs35516842	4	6466829	C	G	0.5	-0.0362541	0.00695787	1.9e-07	5959	0.00453538	27.1404
GCST90032263	CAG-194 sp002441865 abundance in stool	rs138473086	4	90908607	G	A	0.0332147	-0.0870087	0.0196748	9.8e-06	5959	0.00327121	19.5505
GCST90032263	CAG-194 sp002441865 abundance in stool	rs16894216	6	28696436	C	T	0.0327566	-0.0980246	0.0195309	5.2e-07	5959	0.0042094	25.1814
GCST90032263	CAG-194 sp002441865 abundance in stool	rs10961582	9	14565984	C	A	0.0238776	-0.103295	0.0227442	5.6e-06	5959	0.0034494	20.6192
GCST90032263	CAG-194 sp002441865 abundance in stool	rs36024384	9	77596188	A	G	0.115351	0.0528425	0.011017	1.6e-06	5959	0.00384586	22.9982
GCST90032263	CAG-194 sp002441865 abundance in stool	rs7021466	9	86622767	A	G	0.390978	-0.0326778	0.00717194	5.2e-06	5959	0.00347175	20.7533
GCST90032263	CAG-194 sp002441865 abundance in stool	rs11196036	10	112655358	A	T	0.0907476	-0.0631265	0.0122515	2.6e-07	5959	0.00443548	26.5399
GCST90032263	CAG-194 sp002441865 abundance in stool	rs9538890	13	60730810	T	C	0.341914	-0.0344078	0.00732713	2.7e-06	5959	0.00368696	22.0445
GCST90032263	CAG-194 sp002441865 abundance in stool	rs11625348	14	55883561	T	C	0.242901	0.0385958	0.00818701	2.4e-06	5959	0.00371569	22.2169
GCST90032263	CAG-194 sp002441865 abundance in stool	rs11160753	14	103541163	C	T	0.287182	-0.0351676	0.00793074	9.2e-06	5959	0.00328892	19.6568
GCST90032263	CAG-194 sp002441865 abundance in stool	rs2204893	16	78065432	A	G	0.0224662	0.105929	0.0235006	6.6e-06	5959	0.00339798	20.3108
GCST90032263	CAG-194 sp002441865 abundance in stool	rs11082524	18	46391146	T	G	0.136348	0.0508138	0.0101703	5.8e-07	5959	0.00417164	24.9546
GCST90032263	CAG-194 sp002441865 abundance in stool	rs117707535	21	43946238	C	T	0.025682	-0.0993207	0.0221732	7.5e-06	5959	0.00335575	20.0575
GCST90032264	CAG-245 sp000435175 abundance in stool	rs7520601	1	79262742	C	T	0.239506	0.0837216	0.0185315	6.2e-06	5959	0.00341347	20.4037
GCST90032264	CAG-245 sp000435175 abundance in stool	rs6657600	1	82664709	T	G	0.0376689	-0.187102	0.0413018	5.9e-06	5959	0.00343204	20.5151
GCST90032264	CAG-245 sp000435175 abundance in stool	rs7515895	1	172447720	C	T	0.263388	0.107526	0.0179536	2.1e-09	5959	0.00598335	35.8573
GCST90032264	CAG-245 sp000435175 abundance in stool	rs74839180	2	6620806	C	T	0.02118	0.289289	0.054293	9.9e-08	5959	0.00474175	28.3812
GCST90032264	CAG-245 sp000435175 abundance in stool	rs12477883	2	82438713	T	C	0.113946	-0.12482	0.024979	5.8e-07	5959	0.00417281	24.9616
GCST90032264	CAG-245 sp000435175 abundance in stool	rs13088215	3	109969269	G	A	0.0896414	0.132851	0.0280235	2.1e-06	5959	0.00375731	22.4667
GCST90032264	CAG-245 sp000435175 abundance in stool	rs17445998	4	42110519	T	C	0.0314497	-0.226765	0.0453691	5.8e-07	5959	0.00417486	24.9739
GCST90032264	CAG-245 sp000435175 abundance in stool	rs9393077	6	8911361	T	C	0.0806506	0.128309	0.0290026	9.7e-06	5959	0.00327373	19.5657
GCST90032264	CAG-245 sp000435175 abundance in stool	rs71666202	7	76829431	T	C	0.033339	0.204949	0.0444056	3.9e-06	5959	0.00356199	21.2946
GCST90032264	CAG-245 sp000435175 abundance in stool	rs10278671	7	154791344	C	T	0.198528	-0.0936594	0.020268	3.8e-06	5959	0.00357071	21.3469
GCST90032264	CAG-245 sp000435175 abundance in stool	rs57291069	8	23712698	T	G	0.248993	-0.0832398	0.0181664	4.6e-06	5959	0.00351094	20.9884
GCST90032264	CAG-245 sp000435175 abundance in stool	rs7894616	10	18361425	T	G	0.237955	0.0816408	0.0182679	7.9e-06	5959	0.00334049	19.966
GCST90032264	CAG-245 sp000435175 abundance in stool	rs11014385	10	25077407	T	C	0.0562405	0.155604	0.0341855	5.3e-06	5959	0.00346479	20.7115
GCST90032264	CAG-245 sp000435175 abundance in stool	rs61856524	10	43967032	T	A	0.0119248	0.329319	0.0727005	5.9e-06	5959	0.00343157	20.5122
GCST90032264	CAG-245 sp000435175 abundance in stool	rs72629436	13	84655813	A	G	0.0893039	0.125291	0.0276154	5.7e-06	5959	0.00344244	20.5774
GCST90032264	CAG-245 sp000435175 abundance in stool	rs9671261	14	24946992	C	T	0.122712	-0.109951	0.0240733	4.9e-06	5959	0.00348848	20.8536
GCST90032264	CAG-245 sp000435175 abundance in stool	rs1887934	20	50301749	T	A	0.404031	-0.0783424	0.0163239	1.6e-06	5959	0.00385032	23.025
GCST90032264	CAG-245 sp000435175 abundance in stool	rs117871203	22	22392984	T	C	0.0133011	0.309757	0.0694163	8.1e-06	5959	0.00333041	19.9055
GCST90032265	CAG-245 abundance in stool	rs7520601	1	79262742	C	T	0.239506	0.0928958	0.0206536	6.9e-06	5959	0.00338342	20.2234
GCST90032265	CAG-245 abundance in stool	rs6657600	1	82664709	T	G	0.0376689	-0.214814	0.0460315	3.1e-06	5959	0.00364131	21.7705
GCST90032265	CAG-245 abundance in stool	rs7515895	1	172447720	C	T	0.263388	0.12138	0.0200095	1.3e-09	5959	0.00613726	36.7854
GCST90032265	CAG-245 abundance in stool	rs74839180	2	6620806	C	T	0.02118	0.330609	0.0605015	4.6e-08	5959	0.00498601	29.8505
GCST90032265	CAG-245 abundance in stool	rs12477883	2	82438713	T	C	0.113946	-0.13567	0.0278354	1.1e-06	5959	0.00397074	23.748
GCST90032265	CAG-245 abundance in stool	rs13088215	3	109969269	G	A	0.0896414	0.146346	0.0312296	2.8e-06	5959	0.00367162	21.9525
GCST90032265	CAG-245 abundance in stool	rs17445998	4	42110519	T	C	0.0314497	-0.253661	0.0505603	5.2e-07	5959	0.00420614	25.1618
GCST90032265	CAG-245 abundance in stool	rs62397952	6	20205147	T	C	0.0177575	-0.30041	0.0668496	7e-06	5959	0.00337745	20.1876
GCST90032265	CAG-245 abundance in stool	rs71666202	7	76829431	T	C	0.033339	0.244221	0.0494849	8e-07	5959	0.00407076	24.3486
GCST90032265	CAG-245 abundance in stool	rs10278671	7	154791344	C	T	0.198528	-0.0998787	0.0225864	9.8e-06	5959	0.00327081	19.5482
GCST90032265	CAG-245 abundance in stool	rs57291069	8	23712698	T	G	0.248993	-0.0969868	0.0202461	1.7e-06	5959	0.00383619	22.9402
GCST90032265	CAG-245 abundance in stool	rs61856524	10	43967032	T	A	0.0119248	0.36696	0.0810186	5.9e-06	5959	0.00343085	20.5079
GCST90032265	CAG-245 abundance in stool	rs7984606	13	69881529	C	A	0.0177043	0.292319	0.0653021	7.6e-06	5959	0.00335142	20.0315
GCST90032265	CAG-245 abundance in stool	rs142268019	13	70210049	A	G	0.0273293	-0.240905	0.0532205	6e-06	5959	0.00342665	20.4827
GCST90032265	CAG-245 abundance in stool	rs1887934	20	50301749	T	A	0.404031	-0.0819633	0.0181925	6.6e-06	5959	0.00339472	20.2912
GCST90032266	CAG-269 sp001915995 abundance in stool	rs6699916	1	161917546	G	A	0.462536	-0.0667959	0.0141759	2.5e-06	5959	0.00371202	22.1949
GCST90032266	CAG-269 sp001915995 abundance in stool	rs2546194	5	95857608	G	A	0.419248	0.0649105	0.0142398	5.2e-06	5959	0.00347486	20.7719
GCST90032266	CAG-269 sp001915995 abundance in stool	rs115807939	5	129505785	G	A	0.0371304	0.166106	0.037311	8.5e-06	5959	0.00331498	19.813
GCST90032266	CAG-269 sp001915995 abundance in stool	rs6894193	5	175062785	G	T	0.187196	0.0842334	0.0178954	2.5e-06	5959	0.00370425	22.1483
GCST90032266	CAG-269 sp001915995 abundance in stool	rs148833188	7	572769	A	G	0.0103717	0.317813	0.0699296	5.5e-06	5959	0.00345418	20.6479
GCST90032266	CAG-269 sp001915995 abundance in stool	rs1822709	7	153424419	A	C	0.208481	-0.0791813	0.0173723	5.2e-06	5959	0.00347413	20.7675
GCST90032266	CAG-269 sp001915995 abundance in stool	rs56134499	8	135455497	C	T	0.0547243	-0.138633	0.0309911	7.7e-06	5959	0.0033468	20.0038
GCST90032266	CAG-269 sp001915995 abundance in stool	rs260857	11	104028088	A	G	0.171835	-0.0836634	0.0186376	7.2e-06	5959	0.00337017	20.144
GCST90032266	CAG-269 sp001915995 abundance in stool	rs1920604	12	114254567	A	T	0.461019	0.0670462	0.0141625	2.2e-06	5959	0.00374684	22.4039
GCST90032266	CAG-269 sp001915995 abundance in stool	rs73202898	13	54904307	A	G	0.018122	0.267419	0.0531012	4.8e-07	5959	0.00423797	25.353
GCST90032266	CAG-269 sp001915995 abundance in stool	rs71413464	14	77460976	G	A	0.0964779	0.106444	0.0236331	6.7e-06	5959	0.00339275	20.2794
GCST90032266	CAG-269 sp001915995 abundance in stool	rs57375211	16	84166970	A	G	0.143386	0.109655	0.0201033	4.9e-08	5959	0.00496805	29.7424
GCST90032266	CAG-269 sp001915995 abundance in stool	rs76026163	20	4618793	G	A	0.0159056	0.267684	0.0567271	2.4e-06	5959	0.00372281	22.2596
GCST90032267	CAG-269 sp001916065 abundance in stool	rs4952151	2	30573802	G	A	0.109834	-0.124276	0.025929	1.6e-06	5959	0.00384024	22.9645
GCST90032267	CAG-269 sp001916065 abundance in stool	rs4672483	2	62245679	G	A	0.191132	0.0952907	0.0206502	3.9e-06	5959	0.00356066	21.2866
GCST90032267	CAG-269 sp001916065 abundance in stool	rs62291025	3	194782750	C	T	0.186112	-0.0956086	0.0208172	4.4e-06	5959	0.00352729	21.0865
GCST90032267	CAG-269 sp001916065 abundance in stool	rs139492259	4	173328212	A	G	0.016031	0.314364	0.0646289	1.1e-06	5959	0.00395474	23.6519
GCST90032267	CAG-269 sp001916065 abundance in stool	rs282375	5	73977115	G	C	0.409099	0.0777152	0.0168162	3.8e-06	5959	0.00357132	21.3506
GCST90032267	CAG-269 sp001916065 abundance in stool	rs62420711	6	106031877	T	C	0.0489799	0.164887	0.0372258	9.5e-06	5959	0.00328159	19.6128
GCST90032267	CAG-269 sp001916065 abundance in stool	rs76888365	7	99226894	T	C	0.0776964	-0.154958	0.0302475	3e-07	5959	0.00438497	26.2363
GCST90032267	CAG-269 sp001916065 abundance in stool	rs34659848	7	151794446	A	T	0.0436088	0.180486	0.0400707	6.7e-06	5959	0.003393	20.2809
GCST90032267	CAG-269 sp001916065 abundance in stool	rs75789335	9	4501336	A	C	0.0174654	0.276112	0.0624236	9.7e-06	5959	0.00327247	19.5581
GCST90032267	CAG-269 sp001916065 abundance in stool	rs11109072	12	97507492	A	C	0.060779	-0.161165	0.0336364	1.7e-06	5959	0.00383777	22.9497
GCST90032267	CAG-269 sp001916065 abundance in stool	rs148916123	12	133235344	A	G	0.0611159	0.154643	0.0343008	6.5e-06	5959	0.00339938	20.3192
GCST90032267	CAG-269 sp001916065 abundance in stool	rs148383881	13	69912834	A	G	0.0165324	0.355736	0.06271	1.4e-08	5959	0.00537118	32.1689
GCST90032267	CAG-269 sp001916065 abundance in stool	rs116624467	13	98287612	T	C	0.0151592	0.296406	0.0660005	7.1e-06	5959	0.00337317	20.162
GCST90032267	CAG-269 sp001916065 abundance in stool	rs1924332	13	108399900	A	G	0.0135929	0.312995	0.0698575	7.4e-06	5959	0.00335749	20.0679
GCST90032267	CAG-269 sp001916065 abundance in stool	rs4777599	15	73337405	G	A	0.387363	0.0766008	0.0165547	3.7e-06	5959	0.00358008	21.4032
GCST90032268	CAG-269 sp002372935 abundance in stool	rs12073549	1	17394049	T	C	0.057366	-0.100246	0.021901	4.7e-06	5959	0.00350355	20.944
GCST90032268	CAG-269 sp002372935 abundance in stool	rs150433877	2	128382930	G	A	0.117831	0.0726676	0.0158746	4.7e-06	5959	0.00350411	20.9474
GCST90032268	CAG-269 sp002372935 abundance in stool	rs4356945	4	184982907	A	G	0.272466	-0.0512939	0.0114001	6.8e-06	5959	0.00338585	20.238
GCST90032268	CAG-269 sp002372935 abundance in stool	rs4279373	5	160356720	G	T	0.502657	0.0456341	0.0101966	7.6e-06	5959	0.00334994	20.0227
GCST90032268	CAG-269 sp002372935 abundance in stool	rs4340879	5	180054302	G	A	0.45161	0.0487688	0.0102846	2.1e-06	5959	0.00375924	22.4783
GCST90032268	CAG-269 sp002372935 abundance in stool	rs73728503	7	152931469	C	T	0.237409	0.0643073	0.0118995	6.5e-08	5959	0.00487715	29.1956
GCST90032268	CAG-269 sp002372935 abundance in stool	rs7936211	11	4842452	C	T	0.304967	-0.0496809	0.0111196	7.9e-06	5959	0.00333868	19.9551
GCST90032268	CAG-269 sp002372935 abundance in stool	rs2711819	11	29450195	G	A	0.160732	0.0635885	0.0139761	5.4e-06	5959	0.00346183	20.6938
GCST90032268	CAG-269 sp002372935 abundance in stool	rs12269833	11	106528784	T	G	0.065232	-0.091669	0.020714	9.6e-06	5959	0.00327581	19.5781
GCST90032268	CAG-269 sp002372935 abundance in stool	rs17208169	12	105725848	C	T	0.0188362	0.171495	0.0378068	5.7e-06	5959	0.00344106	20.5692
GCST90032268	CAG-269 sp002372935 abundance in stool	rs55962334	12	117929577	G	T	0.17242	0.0621488	0.0138606	7.3e-06	5959	0.00336252	20.0981
GCST90032268	CAG-269 sp002372935 abundance in stool	rs8059594	16	54280541	G	A	0.265431	-0.0556165	0.0117534	2.2e-06	5959	0.0037435	22.3838
GCST90032268	CAG-269 sp002372935 abundance in stool	rs8080540	17	72669137	C	T	0.148487	0.0690511	0.0143594	1.5e-06	5959	0.00386557	23.1165
GCST90032268	CAG-269 sp002372935 abundance in stool	rs117499033	18	44998209	G	A	0.0165713	0.177552	0.039533	7.1e-06	5959	0.00337358	20.1644
GCST90032268	CAG-269 sp002372935 abundance in stool	rs1474909	20	59984599	A	C	0.0653912	0.094993	0.0207423	4.7e-06	5959	0.00350728	20.9664
GCST90032269	CAG-273 sp003507395 abundance in stool	rs1474687	1	14755183	A	G	0.475489	0.0923901	0.0175952	1.5e-07	5959	0.00460558	27.5624
GCST90032269	CAG-273 sp003507395 abundance in stool	rs6687820	1	23227388	A	G	0.235324	0.0922628	0.0206718	8.1e-06	5959	0.00333176	19.9137
GCST90032269	CAG-273 sp003507395 abundance in stool	rs1187768	1	213337804	A	G	0.322102	0.0854318	0.0188242	5.7e-06	5959	0.00344456	20.5902
GCST90032269	CAG-273 sp003507395 abundance in stool	rs34760325	1	214728992	G	A	0.417497	-0.0849393	0.0176834	1.6e-06	5959	0.00385686	23.0643
GCST90032269	CAG-273 sp003507395 abundance in stool	rs75171778	2	40347897	G	A	0.0392965	0.212642	0.0447028	2e-06	5959	0.00378276	22.6195
GCST90032269	CAG-273 sp003507395 abundance in stool	rs72997769	3	1406701	G	C	0.0993474	0.145609	0.0298528	1.1e-06	5959	0.00397651	23.7827
GCST90032269	CAG-273 sp003507395 abundance in stool	rs12636004	3	190611402	A	G	0.178662	-0.102448	0.0228283	7.2e-06	5959	0.00336838	20.1333
GCST90032269	CAG-273 sp003507395 abundance in stool	rs76506738	4	6002590	A	G	0.190343	-0.110185	0.0225857	1.1e-06	5959	0.00397808	23.7921
GCST90032269	CAG-273 sp003507395 abundance in stool	rs35788979	4	17072543	A	G	0.226166	0.0991035	0.0211891	2.9e-06	5959	0.00365753	21.8679
GCST90032269	CAG-273 sp003507395 abundance in stool	rs78796791	4	53992521	A	G	0.0175364	0.313465	0.0668139	2.7e-06	5959	0.00368019	22.0039
GCST90032269	CAG-273 sp003507395 abundance in stool	rs728949	7	3081896	A	G	0.273942	-0.0962704	0.0198135	1.2e-06	5959	0.00394614	23.6003
GCST90032269	CAG-273 sp003507395 abundance in stool	rs628653	7	51756365	G	A	0.446043	0.0803358	0.0178296	6.6e-06	5959	0.00339535	20.295
GCST90032269	CAG-273 sp003507395 abundance in stool	rs78345051	8	40067149	G	A	0.0281926	0.234369	0.0527406	8.8e-06	5959	0.00330293	19.7408
GCST90032269	CAG-273 sp003507395 abundance in stool	rs16933036	8	66737446	G	A	0.0265636	0.308984	0.0543396	1.3e-08	5959	0.00539654	32.3216
GCST90032269	CAG-273 sp003507395 abundance in stool	rs175128	11	61066302	C	T	0.139529	0.118425	0.0260467	5.5e-06	5959	0.00345704	20.665
GCST90032269	CAG-273 sp003507395 abundance in stool	rs117044520	12	108119233	A	T	0.0374461	0.239183	0.0466266	2.9e-07	5959	0.00439649	26.3055
GCST90032269	CAG-273 sp003507395 abundance in stool	rs75770361	13	33300841	T	C	0.0295355	0.239007	0.0519304	4.2e-06	5959	0.00354212	21.1754
GCST90032269	CAG-273 sp003507395 abundance in stool	rs9555371	13	107563056	G	A	0.232666	-0.0927512	0.0208962	9.1e-06	5959	0.00329532	19.6951
GCST90032269	CAG-273 sp003507395 abundance in stool	rs117962425	16	4754792	C	T	0.0322364	0.22283	0.0501703	8.9e-06	5959	0.00329948	19.7201
GCST90032269	CAG-273 sp003507395 abundance in stool	rs17881959	17	76000003	T	C	0.0165491	0.314317	0.0679245	3.7e-06	5959	0.00358057	21.4061
GCST90032269	CAG-273 sp003507395 abundance in stool	rs1346827	18	60609953	G	A	0.127225	0.129591	0.0266776	1.2e-06	5959	0.00394427	23.589
GCST90032270	CAG-273 sp003534295 abundance in stool	rs6686482	1	34915694	C	T	0.0805832	0.158674	0.035577	8.2e-06	5959	0.003327	19.8851
GCST90032270	CAG-273 sp003534295 abundance in stool	rs703930	1	190537629	A	G	0.308604	0.100929	0.0207928	1.2e-06	5959	0.00393839	23.5538
GCST90032270	CAG-273 sp003534295 abundance in stool	rs55728424	3	5414887	G	A	0.0521592	0.191938	0.0433201	9.4e-06	5959	0.00328353	19.6244
GCST90032270	CAG-273 sp003534295 abundance in stool	rs9881096	3	117439603	T	C	0.424945	-0.0882281	0.019541	6.3e-06	5959	0.00340929	20.3786
GCST90032270	CAG-273 sp003534295 abundance in stool	rs35645043	4	748640	A	G	0.0156382	0.347053	0.0775814	7.7e-06	5959	0.00334693	20.0046
GCST90032270	CAG-273 sp003534295 abundance in stool	rs75034777	6	137663064	C	A	0.0421514	0.230179	0.0481125	1.7e-06	5959	0.00382628	22.8807
GCST90032270	CAG-273 sp003534295 abundance in stool	rs4617046	7	12182520	T	C	0.485213	0.0937681	0.0191117	9.3e-07	5959	0.00402335	24.0639
GCST90032270	CAG-273 sp003534295 abundance in stool	rs1202408	7	149201582	C	T	0.127645	0.130067	0.0290851	7.8e-06	5959	0.00334476	19.9916
GCST90032270	CAG-273 sp003534295 abundance in stool	rs147545749	10	17378941	G	A	0.039558	0.222187	0.049097	6e-06	5959	0.00342503	20.473
GCST90032270	CAG-273 sp003534295 abundance in stool	rs139557654	10	17527357	T	G	0.0139355	0.378589	0.0818696	3.8e-06	5959	0.0035757	21.3769
GCST90032270	CAG-273 sp003534295 abundance in stool	rs2083271	10	79036113	A	T	0.388973	-0.0891076	0.0195363	5.1e-06	5959	0.00347903	20.7969
GCST90032270	CAG-273 sp003534295 abundance in stool	rs657367	12	18668531	C	T	0.267647	-0.0965677	0.0215727	7.6e-06	5959	0.00335138	20.0313
GCST90032270	CAG-273 sp003534295 abundance in stool	rs150544433	12	99716437	A	C	0.0524043	0.219103	0.0424159	2.4e-07	5959	0.00445785	26.6743
GCST90032270	CAG-273 sp003534295 abundance in stool	rs538228	13	93051538	A	G	0.213347	0.101971	0.0230053	9.3e-06	5959	0.0032862	19.6405
GCST90032270	CAG-273 sp003534295 abundance in stool	rs8037071	15	66803291	C	A	0.251148	-0.102805	0.0224024	4.5e-06	5959	0.00352155	21.052
GCST90032270	CAG-273 sp003534295 abundance in stool	rs2863293	15	99807654	C	T	0.219708	0.10463	0.0234661	8.2e-06	5959	0.00332515	19.874
GCST90032270	CAG-273 sp003534295 abundance in stool	rs4793879	17	57614342	T	C	0.488768	0.0897814	0.0193933	3.7e-06	5959	0.00358374	21.4251
GCST90032270	CAG-273 sp003534295 abundance in stool	rs150001810	19	5304991	C	A	0.0210127	0.30297	0.0670813	6.3e-06	5959	0.00341145	20.3916
GCST90032271	CAG-274 sp000432155 abundance in stool	rs56654623	1	118557302	G	A	0.0677736	0.215303	0.0388281	2.9e-08	5959	0.00513333	30.737
GCST90032271	CAG-274 sp000432155 abundance in stool	rs75921885	1	239214750	C	T	0.0577541	-0.202086	0.0415351	1.1e-06	5959	0.00395682	23.6644
GCST90032271	CAG-274 sp000432155 abundance in stool	rs12465275	2	4034677	C	T	0.0314449	-0.250213	0.0563044	8.8e-06	5959	0.00330312	19.7419
GCST90032271	CAG-274 sp000432155 abundance in stool	rs6754549	2	65489120	C	G	0.169129	-0.120752	0.0263351	4.5e-06	5959	0.00351573	21.0171
GCST90032271	CAG-274 sp000432155 abundance in stool	rs3820895	2	79084988	G	A	0.0652394	0.182268	0.0393782	3.7e-06	5959	0.00358243	21.4172
GCST90032271	CAG-274 sp000432155 abundance in stool	rs13066905	3	62927168	C	A	0.059231	0.205375	0.0425007	1.3e-06	5959	0.00390329	23.343
GCST90032271	CAG-274 sp000432155 abundance in stool	rs74865782	3	79879333	T	A	0.0145159	0.378599	0.0811608	3.1e-06	5959	0.0036384	21.7531
GCST90032271	CAG-274 sp000432155 abundance in stool	rs6845130	4	66393015	G	A	0.0347855	0.249908	0.053491	3e-06	5959	0.00364954	21.8199
GCST90032271	CAG-274 sp000432155 abundance in stool	rs2309760	4	182670179	G	A	0.359121	-0.0900322	0.0203145	9.3e-06	5959	0.00328534	19.6353
GCST90032271	CAG-274 sp000432155 abundance in stool	rs34247468	5	176371172	T	C	0.0945064	-0.155582	0.0337822	4.1e-06	5959	0.00354672	21.203
GCST90032271	CAG-274 sp000432155 abundance in stool	rs138090420	7	121396112	A	T	0.0341083	0.241046	0.0543205	9.1e-06	5959	0.00329356	19.6846
GCST90032271	CAG-274 sp000432155 abundance in stool	rs10250758	7	150389942	A	C	0.494921	0.087185	0.019614	8.8e-06	5959	0.00330476	19.7517
GCST90032271	CAG-274 sp000432155 abundance in stool	rs117697016	8	128506393	G	A	0.0396249	-0.226485	0.0495675	4.9e-06	5959	0.00349134	20.8708
GCST90032271	CAG-274 sp000432155 abundance in stool	rs10963594	9	18389972	T	G	0.0255912	0.283101	0.0619835	4.9e-06	5959	0.00348851	20.8538
GCST90032271	CAG-274 sp000432155 abundance in stool	rs140620787	10	12437254	T	C	0.0313131	0.248296	0.0560525	9.4e-06	5959	0.00328207	19.6157
GCST90032271	CAG-274 sp000432155 abundance in stool	rs4757096	11	13039483	C	T	0.218919	-0.11091	0.023716	2.9e-06	5959	0.00365674	21.8632
GCST90032271	CAG-274 sp000432155 abundance in stool	rs72643211	13	91645104	A	C	0.0325922	0.244834	0.0552608	9.4e-06	5959	0.00328328	19.6229
GCST90032271	CAG-274 sp000432155 abundance in stool	rs8118617	20	9151574	A	T	0.0160446	-0.351927	0.0770506	4.9e-06	5959	0.00348869	20.8549
GCST90032271	CAG-274 sp000432155 abundance in stool	rs6090311	20	63217810	G	A	0.218079	0.115188	0.0238191	1.3e-06	5959	0.00390921	23.3786
GCST90032272	CAG-302 abundance in stool	rs75275158	1	239546411	T	C	0.0224106	-0.351346	0.0769386	5e-06	5959	0.00348731	20.8466
GCST90032272	CAG-302 abundance in stool	rs407798	2	7011864	G	A	0.148052	-0.143008	0.0317553	6.7e-06	5959	0.00339187	20.2741
GCST90032272	CAG-302 abundance in stool	rs13394337	2	184989897	C	G	0.0930525	0.176054	0.0388613	5.9e-06	5959	0.00343234	20.5169
GCST90032272	CAG-302 abundance in stool	rs7433832	3	111389687	G	T	0.0131137	0.548533	0.0979641	2.2e-08	5959	0.00523383	31.3419
GCST90032272	CAG-302 abundance in stool	rs939315	3	132125262	C	T	0.317775	0.107949	0.0243323	9.1e-06	5959	0.00329204	19.6755
GCST90032272	CAG-302 abundance in stool	rs6869518	5	8448258	C	T	0.253389	-0.116301	0.0262152	9.1e-06	5959	0.00329196	19.675
GCST90032272	CAG-302 abundance in stool	rs2194028	5	88529672	T	C	0.315254	0.112396	0.0240096	2.9e-06	5959	0.00366407	21.9072
GCST90032272	CAG-302 abundance in stool	rs7809151	7	2704797	T	C	0.207544	-0.148671	0.0281965	1.3e-07	5959	0.00464373	27.7918
GCST90032272	CAG-302 abundance in stool	rs73220473	7	116173441	G	T	0.0260592	0.347172	0.0698329	6.6e-07	5959	0.00413046	24.7072
GCST90032272	CAG-302 abundance in stool	rs111273977	8	56439923	T	G	0.154766	0.142307	0.031765	7.5e-06	5959	0.00335677	20.0636
GCST90032272	CAG-302 abundance in stool	rs12355282	10	66717261	A	G	0.0766882	-0.196932	0.0428806	4.4e-06	5959	0.00352698	21.0846
GCST90032272	CAG-302 abundance in stool	rs111403806	11	128633706	C	A	0.018133	0.379343	0.0838668	6.1e-06	5959	0.00342154	20.4521
GCST90032272	CAG-302 abundance in stool	rs4964219	12	104151952	A	T	0.264562	0.120098	0.0256763	2.9e-06	5959	0.00365798	21.8706
GCST90032272	CAG-302 abundance in stool	rs6571586	14	33185888	C	T	0.383359	0.105888	0.0233941	6e-06	5959	0.00342623	20.4802
GCST90032272	CAG-302 abundance in stool	rs8022045	14	77571941	C	T	0.421128	0.104503	0.0226886	4.1e-06	5959	0.00354752	21.2078
GCST90032272	CAG-302 abundance in stool	rs11632125	15	92554013	A	G	0.0391495	0.268659	0.0579608	3.6e-06	5959	0.00359251	21.4777
GCST90032272	CAG-302 abundance in stool	rs58001385	16	84650085	G	A	0.0512582	0.231941	0.0511453	5.8e-06	5959	0.00343933	20.5588
GCST90032272	CAG-302 abundance in stool	rs2889788	18	8977788	C	A	0.311873	-0.110832	0.02466	7e-06	5959	0.00337832	20.1929
GCST90032272	CAG-302 abundance in stool	rs116972983	18	71962214	A	T	0.0254151	0.331262	0.072036	4.3e-06	5959	0.00353616	21.1397
GCST90032272	CAG-302 abundance in stool	rs144054037	19	6934659	G	A	0.0315913	0.303908	0.0647199	2.7e-06	5959	0.00368664	22.0426
GCST90032272	CAG-302 abundance in stool	rs4819162	21	45890043	C	T	0.32036	0.1143	0.0243698	2.7e-06	5959	0.00367803	21.9909
GCST90032273	CAG-345 sp000433315 abundance in stool	rs61799545	1	33304914	G	A	0.0177281	0.329984	0.0654301	4.6e-07	5959	0.00425018	25.4264
GCST90032273	CAG-345 sp000433315 abundance in stool	rs4656891	1	160207697	C	A	0.0434417	0.203712	0.0431176	2.3e-06	5959	0.00373187	22.314
GCST90032273	CAG-345 sp000433315 abundance in stool	rs6540507	1	209096282	G	A	0.447206	0.0801395	0.0175423	4.9e-06	5959	0.00349002	20.8629
GCST90032273	CAG-345 sp000433315 abundance in stool	rs114643344	2	19897505	T	C	0.0268099	0.243296	0.0530098	4.4e-06	5959	0.00352251	21.0577
GCST90032273	CAG-345 sp000433315 abundance in stool	rs76037455	2	42746752	G	A	0.00999496	0.481207	0.0874158	3.7e-08	5959	0.0050595	30.2927
GCST90032273	CAG-345 sp000433315 abundance in stool	rs7594161	2	46398469	C	T	0.0203122	0.272565	0.0614106	9.1e-06	5959	0.00329493	19.6928
GCST90032273	CAG-345 sp000433315 abundance in stool	rs1590022	2	57527816	G	A	0.0471429	0.192227	0.0409807	2.7e-06	5959	0.00367871	21.995
GCST90032273	CAG-345 sp000433315 abundance in stool	rs1587957	3	72001470	C	G	0.20413	0.100008	0.0221929	6.6e-06	5959	0.00339618	20.3
GCST90032273	CAG-345 sp000433315 abundance in stool	rs139409522	4	90934419	C	T	0.0189661	0.297908	0.06398	3.2e-06	5959	0.00362514	21.6736
GCST90032273	CAG-345 sp000433315 abundance in stool	rs74194226	5	131020523	C	G	0.0389785	0.199949	0.0450101	8.9e-06	5959	0.00330072	19.7275
GCST90032273	CAG-345 sp000433315 abundance in stool	rs7756660	6	5145502	T	C	0.0598341	0.16857	0.0370892	5.5e-06	5959	0.00345453	20.65
GCST90032273	CAG-345 sp000433315 abundance in stool	rs73727344	6	24597253	G	A	0.0114171	0.384855	0.0826433	3.2e-06	5959	0.003626	21.6787
GCST90032273	CAG-345 sp000433315 abundance in stool	rs11144713	9	76006624	T	C	0.0826852	0.140237	0.0314563	8.3e-06	5959	0.00332423	19.8685
GCST90032273	CAG-345 sp000433315 abundance in stool	rs118009150	9	81004495	C	T	0.0166751	0.304657	0.0676797	6.7e-06	5959	0.00338889	20.2563
GCST90032273	CAG-345 sp000433315 abundance in stool	rs117203648	10	6293641	T	C	0.0102144	0.401741	0.0866426	3.5e-06	5959	0.00359494	21.4923
GCST90032273	CAG-345 sp000433315 abundance in stool	rs1111890	11	100630840	G	C	0.330858	0.088825	0.0184334	1.4e-06	5959	0.00388148	23.2121
GCST90032273	CAG-345 sp000433315 abundance in stool	rs4494362	12	47956666	C	T	0.104696	-0.141676	0.0288477	9.1e-07	5959	0.00403128	24.1115
GCST90032273	CAG-345 sp000433315 abundance in stool	rs1158817	12	90728339	G	A	0.396514	0.0843656	0.0181049	3.2e-06	5959	0.00363066	21.7066
GCST90032273	CAG-345 sp000433315 abundance in stool	rs28510485	14	67478414	G	C	0.0484063	0.191224	0.0408924	2.9e-06	5959	0.00365625	21.8602
GCST90032273	CAG-345 sp000433315 abundance in stool	rs12910343	15	71618376	A	G	0.154313	-0.118906	0.0241775	8.7e-07	5959	0.00404252	24.179
GCST90032273	CAG-345 sp000433315 abundance in stool	rs78157160	15	85398491	A	G	0.0573398	0.169711	0.0374625	5.9e-06	5959	0.0034321	20.5154
GCST90032273	CAG-345 sp000433315 abundance in stool	rs62093973	18	59200060	G	A	0.0274698	0.237231	0.0532127	8.3e-06	5959	0.00332424	19.8686
GCST90032273	CAG-345 sp000433315 abundance in stool	rs112364867	20	26172442	T	C	0.0554713	-0.171054	0.0383993	8.4e-06	5959	0.00331896	19.8369
GCST90032273	CAG-345 sp000433315 abundance in stool	rs6023037	20	54208934	G	C	0.0105847	0.469277	0.0857677	4.5e-08	5959	0.00499875	29.9271
GCST90032273	CAG-345 sp000433315 abundance in stool	rs147175949	21	19558380	A	G	0.0145985	0.322155	0.0727764	9.6e-06	5959	0.00327755	19.5886
GCST90032274	CAG-345 abundance in stool	rs192588420	1	17571659	A	G	0.0381673	0.222224	0.04929	6.5e-06	5959	0.00339948	20.3198
GCST90032274	CAG-345 abundance in stool	rs61799545	1	33304914	G	A	0.0177281	0.346659	0.0702448	8e-07	5959	0.00407035	24.3462
GCST90032274	CAG-345 abundance in stool	rs61777973	1	74147460	A	G	0.0173255	0.331552	0.0720324	4.2e-06	5959	0.00354269	21.1788
GCST90032274	CAG-345 abundance in stool	rs4656252	1	160215472	A	G	0.043266	0.216728	0.0463763	3e-06	5959	0.00365154	21.8319
GCST90032274	CAG-345 abundance in stool	rs6540507	1	209096282	G	A	0.447206	0.087041	0.0188331	3.8e-06	5959	0.00357171	21.353
GCST90032274	CAG-345 abundance in stool	rs114201790	2	19947158	C	T	0.0388456	0.217593	0.0480417	5.9e-06	5959	0.00343074	20.5072
GCST90032274	CAG-345 abundance in stool	rs76037455	2	42746752	G	A	0.00999496	0.513088	0.0938479	4.6e-08	5959	0.00499101	29.8806
GCST90032274	CAG-345 abundance in stool	rs7594161	2	46398469	C	T	0.0203122	0.29568	0.0659293	7.3e-06	5959	0.00336395	20.1067
GCST90032274	CAG-345 abundance in stool	rs1590022	2	57527816	G	A	0.0471429	0.21452	0.0439961	1.1e-06	5959	0.00397379	23.7663
GCST90032274	CAG-345 abundance in stool	rs4857019	3	95133403	C	A	0.410591	-0.0849338	0.0191913	9.6e-06	5959	0.00327607	19.5797
GCST90032274	CAG-345 abundance in stool	rs139409522	4	90934419	C	T	0.0189661	0.315722	0.0686912	4.3e-06	5959	0.00353262	21.1184
GCST90032274	CAG-345 abundance in stool	rs10458074	6	3374753	T	C	0.0483193	0.20469	0.043804	3e-06	5959	0.00365093	21.8283
GCST90032274	CAG-345 abundance in stool	rs73727344	6	24597253	G	A	0.0114171	0.42118	0.0887248	2.1e-06	5959	0.00376732	22.5268
GCST90032274	CAG-345 abundance in stool	rs9644146	8	21838883	G	T	0.236667	-0.104019	0.022201	2.8e-06	5959	0.00367037	21.9449
GCST90032274	CAG-345 abundance in stool	rs118009150	9	81004495	C	T	0.0166751	0.328356	0.0726584	6.2e-06	5959	0.00341554	20.4161
GCST90032274	CAG-345 abundance in stool	rs117203648	10	6293641	T	C	0.0102144	0.458273	0.0930164	8.4e-07	5959	0.00405687	24.2652
GCST90032274	CAG-345 abundance in stool	rs77576448	10	58100790	C	T	0.0529552	0.189359	0.0422329	7.3e-06	5959	0.00336228	20.0967
GCST90032274	CAG-345 abundance in stool	rs1111890	11	100630840	G	C	0.330858	0.0983162	0.0197904	6.8e-07	5959	0.00412451	24.6715
GCST90032274	CAG-345 abundance in stool	rs4494362	12	47956666	C	T	0.104696	-0.141863	0.0309697	4.6e-06	5959	0.00350885	20.9758
GCST90032274	CAG-345 abundance in stool	rs78032993	14	92822075	G	A	0.0461071	0.208276	0.0450197	3.7e-06	5959	0.00357884	21.3957
GCST90032274	CAG-345 abundance in stool	rs12910343	15	71618376	A	G	0.154313	-0.130691	0.0259566	4.8e-07	5959	0.00423622	25.3425
GCST90032274	CAG-345 abundance in stool	rs6023037	20	54208934	G	C	0.0105847	0.486619	0.0920791	1.3e-07	5959	0.004665	27.9197
GCST90032275	CAG-349 abundance in stool	rs4648973	1	24307661	T	C	0.215197	-0.113053	0.0234711	1.5e-06	5959	0.00387825	23.1927
GCST90032275	CAG-349 abundance in stool	rs12036325	1	190564072	G	A	0.21239	0.105662	0.0236594	8e-06	5959	0.00333584	19.9381
GCST90032275	CAG-349 abundance in stool	rs818157	2	10499976	A	G	0.236905	-0.107148	0.0232369	4e-06	5959	0.00355542	21.2552
GCST90032275	CAG-349 abundance in stool	rs11575121	2	216695281	C	G	0.0106222	0.424144	0.0951852	8.4e-06	5959	0.00332101	19.8492
GCST90032275	CAG-349 abundance in stool	rs191325458	5	58137692	G	A	0.0173313	0.354796	0.0742154	1.7e-06	5959	0.00382062	22.8467
GCST90032275	CAG-349 abundance in stool	rs1508248	6	86407070	C	T	0.131778	0.165252	0.0286695	8.2e-09	5959	0.00554454	33.2129
GCST90032275	CAG-349 abundance in stool	rs2817775	6	110518817	G	C	0.025939	0.284292	0.060447	2.6e-06	5959	0.00369826	22.1123
GCST90032275	CAG-349 abundance in stool	rs9398766	6	124831177	G	A	0.384941	0.0884354	0.0195897	6.4e-06	5959	0.00340832	20.3728
GCST90032275	CAG-349 abundance in stool	rs71523642	8	4703385	T	C	0.0231317	0.30941	0.065235	2.1e-06	5959	0.00376095	22.4886
GCST90032275	CAG-349 abundance in stool	rs118068428	8	82262211	T	C	0.0305968	0.255836	0.0564707	5.9e-06	5959	0.0034325	20.5178
GCST90032275	CAG-349 abundance in stool	rs189325463	8	102776877	G	C	0.0108108	0.430745	0.0935214	4.1e-06	5959	0.00354733	21.2067
GCST90032275	CAG-349 abundance in stool	rs76699582	9	28403594	C	T	0.0538212	0.193226	0.0427434	6.2e-06	5959	0.00341769	20.429
GCST90032275	CAG-349 abundance in stool	rs1337381	10	3348128	C	T	0.470386	0.0939872	0.0194654	1.4e-06	5959	0.0038971	23.3059
GCST90032275	CAG-349 abundance in stool	rs1462246	11	38264856	T	A	0.0645053	0.18208	0.0392398	3.5e-06	5959	0.00360024	21.5241
GCST90032275	CAG-349 abundance in stool	rs61904724	11	114309947	C	T	0.0229117	-0.288245	0.0648301	8.7e-06	5959	0.00330642	19.7617
GCST90032275	CAG-349 abundance in stool	rs11219832	11	124897394	T	C	0.052235	0.1984	0.0434582	5e-06	5959	0.00348538	20.835
GCST90032275	CAG-349 abundance in stool	rs73025045	11	128372040	C	T	0.0392306	0.258585	0.0501848	2.6e-07	5959	0.00443566	26.541
GCST90032275	CAG-349 abundance in stool	rs150544433	12	99716437	A	C	0.0524043	0.205775	0.0428572	1.6e-06	5959	0.00385378	23.0458
GCST90032275	CAG-349 abundance in stool	rs146607495	12	116881397	T	C	0.0764834	-0.160293	0.0362033	9.5e-06	5959	0.00327894	19.5969
GCST90032275	CAG-349 abundance in stool	rs140325656	13	46719952	T	C	0.0313822	0.24599	0.0555601	9.5e-06	5959	0.00327876	19.5958
GCST90032275	CAG-349 abundance in stool	rs938760	16	5336916	C	A	0.0631923	0.193479	0.0396204	1e-06	5959	0.00398586	23.8388
GCST90032275	CAG-349 abundance in stool	rs1466864	16	85100004	A	C	0.255762	-0.104001	0.0221225	2.6e-06	5959	0.00369509	22.0933
GCST90032275	CAG-349 abundance in stool	rs3922397	19	3403233	A	G	0.400521	0.0908283	0.0196683	3.9e-06	5959	0.00356602	21.3188
GCST90032275	CAG-349 abundance in stool	rs35189154	19	56555539	T	C	0.0109612	0.437337	0.0936019	3e-06	5959	0.00365007	21.8231
GCST90032276	CAG-390 sp003523225 abundance in stool	rs115201674	2	20510016	A	G	0.0758509	0.0795346	0.0176423	6.5e-06	5959	0.00339899	20.3168
GCST90032276	CAG-390 sp003523225 abundance in stool	rs6704561	2	136062092	T	C	0.324178	0.0447061	0.00983875	5.5e-06	5959	0.00345285	20.6399
GCST90032276	CAG-390 sp003523225 abundance in stool	rs17497248	2	170354130	A	G	0.0864897	0.0788453	0.0163688	1.5e-06	5959	0.00387844	23.1938
GCST90032276	CAG-390 sp003523225 abundance in stool	rs73229710	4	39923030	A	T	0.178247	0.056862	0.0119459	1.9e-06	5959	0.00378778	22.6496
GCST90032276	CAG-390 sp003523225 abundance in stool	rs189869515	4	125593364	G	T	0.0105095	0.202995	0.0443632	4.7e-06	5959	0.00350129	20.9305
GCST90032276	CAG-390 sp003523225 abundance in stool	rs4864405	4	130182729	G	C	0.14717	0.0601342	0.0130239	3.9e-06	5959	0.00356481	21.3116
GCST90032276	CAG-390 sp003523225 abundance in stool	rs190018275	6	22435808	T	C	0.0148423	0.171398	0.0378677	6e-06	5959	0.00342618	20.4799
GCST90032276	CAG-390 sp003523225 abundance in stool	rs2499645	6	154345764	C	T	0.453657	-0.0413098	0.00932903	9.5e-06	5959	0.00327969	19.6014
GCST90032276	CAG-390 sp003523225 abundance in stool	rs118087961	6	168130472	A	G	0.0243471	0.142402	0.0295117	1.4e-06	5959	0.00389204	23.2754
GCST90032276	CAG-390 sp003523225 abundance in stool	rs4719162	7	71661705	A	C	0.499915	-0.0406903	0.00918823	9.5e-06	5959	0.00328033	19.6052
GCST90032276	CAG-390 sp003523225 abundance in stool	rs11772236	7	151847905	G	T	0.367645	-0.0430939	0.00950724	5.8e-06	5959	0.00343601	20.5389
GCST90032276	CAG-390 sp003523225 abundance in stool	rs12678306	8	2663849	T	C	0.23897	0.0513195	0.0109531	2.8e-06	5959	0.00367046	21.9455
GCST90032276	CAG-390 sp003523225 abundance in stool	rs4073948	8	10915134	T	A	0.462821	0.0434262	0.00916829	2.2e-06	5959	0.00375078	22.4275
GCST90032276	CAG-390 sp003523225 abundance in stool	rs11244909	10	126256024	T	C	0.372244	0.04308	0.00957269	6.8e-06	5959	0.00338717	20.2459
GCST90032276	CAG-390 sp003523225 abundance in stool	rs77152782	12	3328799	T	C	0.039924	0.107654	0.0236219	5.2e-06	5959	0.00347333	20.7628
GCST90032276	CAG-390 sp003523225 abundance in stool	rs140094916	13	89884075	A	G	0.036376	0.115556	0.0243428	2.1e-06	5959	0.00376731	22.5267
GCST90032276	CAG-390 sp003523225 abundance in stool	rs74780291	14	35344296	A	G	0.046623	0.119731	0.0218195	4.1e-08	5959	0.00502761	30.1008
GCST90032276	CAG-390 sp003523225 abundance in stool	rs7499710	16	69509214	C	A	0.260695	-0.0473481	0.0106602	8.9e-06	5959	0.00329963	19.721
GCST90032276	CAG-390 sp003523225 abundance in stool	rs150146696	18	14651686	C	T	0.0213126	0.146171	0.0319071	4.6e-06	5959	0.00350952	20.9798
GCST90032276	CAG-390 sp003523225 abundance in stool	rs79588930	18	48211304	T	C	0.0154404	0.167969	0.037195	6.3e-06	5959	0.00341061	20.3865
GCST90032276	CAG-390 sp003523225 abundance in stool	rs62103728	18	71503494	G	T	0.16255	0.0559069	0.0125015	7.7e-06	5959	0.00334486	19.9922
GCST90032276	CAG-390 sp003523225 abundance in stool	rs142170405	19	43460008	A	G	0.0364127	0.117281	0.0242997	1.4e-06	5959	0.00389391	23.2867
GCST90032276	CAG-390 sp003523225 abundance in stool	rs5752459	22	26977971	T	G	0.0151592	0.190198	0.0374983	3.9e-07	5959	0.00429877	25.7183
GCST90032277	CAG-433 abundance in stool	rs185174116	1	7969741	A	T	0.0596416	0.178715	0.0315649	1.5e-08	5959	0.00535069	32.0455
GCST90032277	CAG-433 abundance in stool	rs76904272	1	40377261	A	G	0.0611008	0.152466	0.0309743	8.6e-07	5959	0.00404956	24.2213
GCST90032277	CAG-433 abundance in stool	rs72749120	1	200939863	A	G	0.0711529	0.128636	0.0285336	6.5e-06	5959	0.00339907	20.3173
GCST90032277	CAG-433 abundance in stool	rs28736452	2	134266377	C	T	0.245611	0.077761	0.0171899	6.1e-06	5959	0.00342227	20.4565
GCST90032277	CAG-433 abundance in stool	rs115230611	2	150013241	C	T	0.0115869	0.313014	0.0688658	5.5e-06	5959	0.00345497	20.6526
GCST90032277	CAG-433 abundance in stool	rs6889254	5	124861902	G	A	0.156468	0.0911631	0.0205689	9.3e-06	5959	0.00328559	19.6368
GCST90032277	CAG-433 abundance in stool	rs10072521	5	142248840	A	G	0.14004	0.0941611	0.0212651	9.5e-06	5959	0.0032795	19.6003
GCST90032277	CAG-433 abundance in stool	rs181717897	7	16886773	A	G	0.0230485	0.248533	0.0491992	4.4e-07	5959	0.00426406	25.5098
GCST90032277	CAG-433 abundance in stool	rs10228628	7	43518141	G	A	0.0439274	-0.158414	0.0357341	9.3e-06	5959	0.00328714	19.6461
GCST90032277	CAG-433 abundance in stool	rs174062	7	90360102	C	T	0.157771	-0.0935452	0.0203034	4.1e-06	5959	0.00354967	21.2207
GCST90032277	CAG-433 abundance in stool	rs12707194	7	134959703	A	G	0.345878	-0.0699751	0.0155928	7.2e-06	5959	0.00336822	20.1323
GCST90032277	CAG-433 abundance in stool	rs674443	11	29460351	A	G	0.16474	0.0898731	0.0201026	7.8e-06	5959	0.00334293	19.9806
GCST90032277	CAG-433 abundance in stool	rs11056294	12	7882561	G	A	0.0977437	0.119494	0.0250979	1.9e-06	5959	0.00378962	22.6606
GCST90032277	CAG-433 abundance in stool	rs140969351	13	24881314	A	T	0.0172792	0.281521	0.0566916	6.8e-07	5959	0.00412114	24.6512
GCST90032277	CAG-433 abundance in stool	rs117934004	13	65761178	T	C	0.0363345	0.178536	0.039693	6.9e-06	5959	0.0033836	20.2245
GCST90032277	CAG-433 abundance in stool	rs35763096	15	33710325	A	G	0.369168	-0.0696469	0.0151648	4.4e-06	5959	0.00352714	21.0855
GCST90032277	CAG-433 abundance in stool	rs8037071	15	66803291	C	A	0.251148	-0.0875726	0.0172748	4e-07	5959	0.00429406	25.69
GCST90032277	CAG-433 abundance in stool	rs117608528	16	27131844	C	A	0.0154535	0.264247	0.0594704	8.9e-06	5959	0.00330224	19.7366
GCST90032277	CAG-433 abundance in stool	rs2852295	18	45579800	G	A	0.378929	0.06819	0.0153469	8.9e-06	5959	0.0033021	19.7358
GCST90032278	CAG-448 sp000433415 abundance in stool	rs2055863	2	238605381	T	C	0.278935	0.0457193	0.00981765	3.2e-06	5959	0.00362604	21.679
GCST90032278	CAG-448 sp000433415 abundance in stool	rs35506451	3	39779107	A	G	0.134089	-0.058508	0.0130183	7e-06	5959	0.00337815	20.1919
GCST90032278	CAG-448 sp000433415 abundance in stool	rs2037820	3	112838440	T	G	0.237498	-0.0466035	0.0104488	8.2e-06	5959	0.00332723	19.8865
GCST90032278	CAG-448 sp000433415 abundance in stool	rs7616384	3	143734353	A	C	0.0514379	-0.0952243	0.0200832	2.1e-06	5959	0.00375856	22.4742
GCST90032278	CAG-448 sp000433415 abundance in stool	rs1486284	5	85300550	A	G	0.464532	0.0430128	0.00884988	1.2e-06	5959	0.00394847	23.6143
GCST90032278	CAG-448 sp000433415 abundance in stool	rs2518210	6	101907892	A	G	0.0109225	0.232207	0.0422654	3.9e-08	5959	0.0050398	30.1741
GCST90032278	CAG-448 sp000433415 abundance in stool	rs6906581	6	150202701	C	G	0.250772	-0.0490018	0.0101494	1.4e-06	5959	0.0038965	23.3022
GCST90032278	CAG-448 sp000433415 abundance in stool	rs7870445	9	19702492	C	A	0.152255	-0.0574119	0.0123156	3.1e-06	5959	0.00363361	21.7244
GCST90032278	CAG-448 sp000433415 abundance in stool	rs60424621	9	123984867	T	C	0.0268219	0.120635	0.0266917	6.2e-06	5959	0.00341613	20.4197
GCST90032278	CAG-448 sp000433415 abundance in stool	rs141789674	11	124830329	C	A	0.011967	0.180292	0.0405222	8.6e-06	5959	0.00331095	19.7889
GCST90032278	CAG-448 sp000433415 abundance in stool	rs61912184	12	10673078	C	T	0.0132244	0.173479	0.0387218	7.5e-06	5959	0.00335698	20.0649
GCST90032278	CAG-448 sp000433415 abundance in stool	rs79366624	12	101877105	T	C	0.138443	0.0649854	0.0127797	3.7e-07	5959	0.00432052	25.849
GCST90032278	CAG-448 sp000433415 abundance in stool	rs77352294	15	84978492	C	A	0.0868897	0.0821839	0.0156331	1.5e-07	5959	0.00461637	27.6272
GCST90032278	CAG-448 sp000433415 abundance in stool	rs7210122	17	74961620	T	C	0.480483	-0.0416923	0.00879435	2.1e-06	5959	0.00375747	22.4677
GCST90032278	CAG-448 sp000433415 abundance in stool	rs77025995	18	24339904	A	G	0.0158329	0.168391	0.0352948	1.8e-06	5959	0.00380528	22.7547
GCST90032278	CAG-448 sp000433415 abundance in stool	rs8092525	18	46362444	A	G	0.0104818	0.206124	0.0427734	1.4e-06	5959	0.00388192	23.2147
GCST90032278	CAG-448 sp000433415 abundance in stool	rs114162847	19	15589630	C	T	0.0497307	-0.0979065	0.0200196	1e-06	5959	0.0039976	23.9093
GCST90032278	CAG-448 sp000433415 abundance in stool	rs2159130	19	28461152	T	C	0.11683	0.0625889	0.0135708	4e-06	5959	0.00355683	21.2637
GCST90032278	CAG-448 sp000433415 abundance in stool	rs4911283	20	33027809	A	G	0.365738	0.0440362	0.00922552	1.8e-06	5959	0.00380897	22.7768
GCST90032278	CAG-448 sp000433415 abundance in stool	rs5998835	22	21643285	C	T	0.0142953	0.165497	0.0371241	8.3e-06	5959	0.00332391	19.8666
GCST90032279	CAG-448 sp003150135 abundance in stool	rs2457056	1	47637351	A	C	0.237911	0.0826843	0.0181838	5.4e-06	5959	0.00345779	20.6696
GCST90032279	CAG-448 sp003150135 abundance in stool	rs820967	2	57516214	C	G	0.0786158	0.128916	0.0289867	8.7e-06	5959	0.00330829	19.7729
GCST90032279	CAG-448 sp003150135 abundance in stool	rs113389172	2	191258350	G	A	0.208503	0.0905159	0.0202408	7.8e-06	5959	0.00334477	19.9916
GCST90032279	CAG-448 sp003150135 abundance in stool	rs1922800	2	239529465	A	G	0.0878772	0.124047	0.0277098	7.6e-06	5959	0.00335177	20.0336
GCST90032279	CAG-448 sp003150135 abundance in stool	rs146013590	3	24638693	C	T	0.0358465	0.190255	0.0423262	7e-06	5959	0.00337917	20.198
GCST90032279	CAG-448 sp003150135 abundance in stool	rs12636241	3	60091314	C	G	0.0756888	0.169379	0.0297217	1.2e-08	5959	0.00542048	32.4658
GCST90032279	CAG-448 sp003150135 abundance in stool	rs144109676	3	138265549	T	C	0.0105379	-0.351133	0.0773086	5.6e-06	5959	0.00344995	20.6225
GCST90032279	CAG-448 sp003150135 abundance in stool	rs13177659	5	125001054	A	G	0.445034	-0.072583	0.0158281	4.5e-06	5959	0.00351649	21.0216
GCST90032279	CAG-448 sp003150135 abundance in stool	rs80071658	5	180755714	A	G	0.0207071	0.259285	0.055259	2.7e-06	5959	0.00368107	22.0091
GCST90032279	CAG-448 sp003150135 abundance in stool	rs61831695	10	3546417	T	C	0.0145476	0.344954	0.0645324	9e-08	5959	0.00477217	28.5641
GCST90032279	CAG-448 sp003150135 abundance in stool	rs61846736	10	12052385	A	G	0.481941	0.0706419	0.0159251	9.2e-06	5959	0.00329121	19.6705
GCST90032279	CAG-448 sp003150135 abundance in stool	rs678822	10	42666998	G	T	0.471712	0.0791829	0.015792	5.3e-07	5959	0.00420133	25.1329
GCST90032279	CAG-448 sp003150135 abundance in stool	rs140328019	13	103871516	A	G	0.0143026	0.310466	0.0667444	3.3e-06	5959	0.00361785	21.6298
GCST90032279	CAG-448 sp003150135 abundance in stool	rs28470181	15	37630697	T	C	0.22854	-0.0837234	0.0186152	6.9e-06	5959	0.00338309	20.2215
GCST90032279	CAG-448 sp003150135 abundance in stool	rs8029031	15	46403997	T	C	0.432234	0.0747578	0.0158529	2.4e-06	5959	0.00371796	22.2305
GCST90032279	CAG-448 sp003150135 abundance in stool	rs888264	18	12750378	C	A	0.384028	0.0744913	0.0162116	4.3e-06	5959	0.00353061	21.1064
GCST90032279	CAG-448 sp003150135 abundance in stool	rs77105559	19	15576271	A	G	0.0504124	-0.163437	0.0355175	4.2e-06	5959	0.00354081	21.1675
GCST90032279	CAG-448 sp003150135 abundance in stool	rs149411016	20	43019415	C	T	0.0112085	0.370408	0.0749909	7.8e-07	5959	0.00407752	24.3892
GCST90032279	CAG-448 sp003150135 abundance in stool	rs56307750	22	43233047	C	T	0.275641	0.0797063	0.0179375	8.8e-06	5959	0.00330257	19.7386
GCST90032280	CAG-448 abundance in stool	rs820967	2	57516214	C	G	0.0786158	0.128587	0.0280384	4.5e-06	5959	0.0035171	21.0253
GCST90032280	CAG-448 abundance in stool	rs6766789	3	60104287	A	C	0.0830116	0.157922	0.0274842	9.1e-09	5959	0.00550993	33.0045
GCST90032280	CAG-448 abundance in stool	rs144109676	3	138265549	T	C	0.0105379	-0.347638	0.0747745	3.3e-06	5959	0.00361411	21.6074
GCST90032280	CAG-448 abundance in stool	rs80071658	5	180755714	A	G	0.0207071	0.248167	0.0534496	3.4e-06	5959	0.0036046	21.5503
GCST90032280	CAG-448 abundance in stool	rs2518210	6	101907892	A	G	0.0109225	0.328349	0.072942	6.7e-06	5959	0.00338897	20.2568
GCST90032280	CAG-448 abundance in stool	rs61831695	10	3546417	T	C	0.0145476	0.346586	0.062415	2.8e-08	5959	0.00514789	30.8247
GCST90032280	CAG-448 abundance in stool	rs678822	10	42666998	G	T	0.471712	0.0692998	0.0152739	5.7e-06	5959	0.00344265	20.5787
GCST90032280	CAG-448 abundance in stool	rs56008851	10	81781045	G	A	0.0673723	-0.137877	0.0300603	4.5e-06	5959	0.00351798	21.0306
GCST90032280	CAG-448 abundance in stool	rs111285223	11	8125865	C	T	0.112296	-0.107486	0.02378	6.2e-06	5959	0.00341681	20.4237
GCST90032280	CAG-448 abundance in stool	rs11235714	11	73286876	C	T	0.0694687	0.146602	0.0300756	1.1e-06	5959	0.00397145	23.7523
GCST90032280	CAG-448 abundance in stool	rs79366624	12	101877105	T	C	0.138443	0.0984928	0.0220504	7.9e-06	5959	0.00333696	19.9448
GCST90032280	CAG-448 abundance in stool	rs140328019	13	103871516	A	G	0.0143026	0.294011	0.0645561	5.3e-06	5959	0.00346873	20.7351
GCST90032280	CAG-448 abundance in stool	rs8029031	15	46403997	T	C	0.432234	0.0687343	0.0153338	7.4e-06	5959	0.00336056	20.0864
GCST90032280	CAG-448 abundance in stool	rs888265	18	12750500	G	A	0.383789	0.073551	0.0156856	2.7e-06	5959	0.00367622	21.9801
GCST90032280	CAG-448 abundance in stool	rs80025782	18	79821741	A	T	0.134492	-0.109465	0.0227311	1.5e-06	5959	0.00387659	23.1827
GCST90032280	CAG-448 abundance in stool	rs77105559	19	15576271	A	G	0.0504124	-0.170371	0.0343543	7.1e-07	5959	0.00411024	24.5857
GCST90032280	CAG-448 abundance in stool	rs147442884	20	6666124	T	C	0.0168473	0.275454	0.0591035	3.2e-06	5959	0.00363177	21.7133
GCST90032280	CAG-448 abundance in stool	rs149411016	20	43019415	C	T	0.0112085	0.356965	0.0725301	8.6e-07	5959	0.00404836	24.2141
GCST90032281	CAG-449 abundance in stool	rs116381583	1	63410031	T	C	0.0260672	0.145898	0.0324091	6.7e-06	5959	0.00338935	20.259
GCST90032281	CAG-449 abundance in stool	rs111396089	1	203518098	T	G	0.118967	0.0724211	0.0162898	8.8e-06	5959	0.00330588	19.7585
GCST90032281	CAG-449 abundance in stool	rs79827100	2	19509829	T	G	0.0513814	0.107963	0.0231847	3.2e-06	5959	0.00362573	21.6771
GCST90032281	CAG-449 abundance in stool	rs874272	2	101253611	C	T	0.1047	0.075793	0.0169392	7.7e-06	5959	0.00334844	20.0137
GCST90032281	CAG-449 abundance in stool	rs1530023	2	215501544	A	C	0.183471	0.0618585	0.0133361	3.5e-06	5959	0.00359751	21.5078
GCST90032281	CAG-449 abundance in stool	rs114554860	2	216316437	A	G	0.0152511	0.190276	0.0418038	5.3e-06	5959	0.00346462	20.7105
GCST90032281	CAG-449 abundance in stool	rs111738579	3	11760913	A	T	0.0235104	0.158066	0.034076	3.5e-06	5959	0.00359783	21.5097
GCST90032281	CAG-449 abundance in stool	rs778937	4	62376628	G	C	0.211137	-0.0608686	0.0124586	1e-06	5959	0.00398968	23.8618
GCST90032281	CAG-449 abundance in stool	rs74618463	4	79830310	T	C	0.0141082	0.200073	0.0430425	3.3e-06	5959	0.00361274	21.5991
GCST90032281	CAG-449 abundance in stool	rs35408398	4	117498306	A	T	0.0225855	0.156984	0.0349153	6.9e-06	5959	0.00338092	20.2085
GCST90032281	CAG-449 abundance in stool	rs72728657	4	142797568	T	C	0.0142472	0.195197	0.0431084	6e-06	5959	0.00342892	20.4964
GCST90032281	CAG-449 abundance in stool	rs138363248	4	162515596	T	C	0.021816	0.163425	0.0350042	3e-06	5959	0.0036445	21.7897
GCST90032281	CAG-449 abundance in stool	rs150951511	5	122526725	C	T	0.0297489	0.140952	0.0301747	3e-06	5959	0.00364834	21.8128
GCST90032281	CAG-449 abundance in stool	rs12153949	6	46466075	T	C	0.278535	-0.0533673	0.0117207	5.3e-06	5959	0.00346706	20.7251
GCST90032281	CAG-449 abundance in stool	rs4961334	8	141179037	G	C	0.136943	-0.0665759	0.0150602	9.8e-06	5959	0.00326872	19.5356
GCST90032281	CAG-449 abundance in stool	rs17441162	9	129326169	A	G	0.0132489	0.19651	0.04447	9.9e-06	5959	0.00326619	19.5204
GCST90032281	CAG-449 abundance in stool	rs4750718	10	128735317	A	G	0.232507	0.0570997	0.0124325	4.4e-06	5959	0.0035273	21.0865
GCST90032281	CAG-449 abundance in stool	rs118040875	11	4625075	T	G	0.024066	0.157668	0.0333677	2.3e-06	5959	0.00373282	22.3197
GCST90032281	CAG-449 abundance in stool	rs961746	11	20139419	A	G	0.433007	0.0484905	0.0108809	8.3e-06	5959	0.00332174	19.8535
GCST90032281	CAG-449 abundance in stool	rs139688932	11	28690045	A	C	0.0233165	0.191506	0.0342385	2.2e-08	5959	0.00522261	31.2744
GCST90032281	CAG-449 abundance in stool	rs9550215	13	112805591	A	G	0.36545	-0.0493376	0.0107534	4.5e-06	5959	0.00352014	21.0435
GCST90032281	CAG-449 abundance in stool	rs76014583	15	57026112	T	C	0.0105272	0.225732	0.0505802	8.1e-06	5959	0.00333121	19.9104
GCST90032281	CAG-449 abundance in stool	rs17808031	18	58336864	A	G	0.0617845	0.0952642	0.0212269	7.2e-06	5959	0.00336858	20.1345
GCST90032282	CAG-452 sp000434035 abundance in stool	rs112722116	1	9008843	A	G	0.0126925	0.357759	0.0799302	7.6e-06	5959	0.00335064	20.0269
GCST90032282	CAG-452 sp000434035 abundance in stool	rs1579597	2	211323161	A	G	0.221867	-0.103418	0.0215032	1.5e-06	5959	0.00386661	23.1228
GCST90032282	CAG-452 sp000434035 abundance in stool	rs113732002	2	232982170	C	A	0.0682663	0.202097	0.0356882	1.5e-08	5959	0.00535262	32.0571
GCST90032282	CAG-452 sp000434035 abundance in stool	rs9879309	3	140761393	C	A	0.303574	0.0881484	0.0196167	7e-06	5959	0.00337703	20.1851
GCST90032282	CAG-452 sp000434035 abundance in stool	rs1491836	7	154564591	G	A	0.304979	-0.0933152	0.0192791	1.3e-06	5959	0.0039161	23.4199
GCST90032282	CAG-452 sp000434035 abundance in stool	rs7845569	8	103930955	A	C	0.0669583	0.160715	0.0361333	8.7e-06	5959	0.00330891	19.7766
GCST90032282	CAG-452 sp000434035 abundance in stool	rs34575286	9	68743577	T	A	0.317247	0.0930241	0.0193287	1.5e-06	5959	0.00387193	23.1547
GCST90032282	CAG-452 sp000434035 abundance in stool	rs138926794	9	90874959	G	C	0.0120168	0.38644	0.0827154	3e-06	5959	0.00364947	21.8195
GCST90032282	CAG-452 sp000434035 abundance in stool	rs117186187	10	129381313	A	G	0.0204082	0.295153	0.0636661	3.6e-06	5959	0.00359369	21.4848
GCST90032282	CAG-452 sp000434035 abundance in stool	rs72862367	11	10611905	T	A	0.089748	0.15513	0.0314898	8.4e-07	5959	0.00405614	24.2608
GCST90032282	CAG-452 sp000434035 abundance in stool	rs1715444	11	118145558	G	T	0.442879	-0.0837411	0.0180142	3.3e-06	5959	0.00361328	21.6024
GCST90032282	CAG-452 sp000434035 abundance in stool	rs6538367	12	92959010	A	C	0.0636013	0.174774	0.0366911	1.9e-06	5959	0.00379322	22.6823
GCST90032282	CAG-452 sp000434035 abundance in stool	rs12431642	14	22382358	G	A	0.269121	-0.089461	0.0201172	8.7e-06	5959	0.00330765	19.7691
GCST90032282	CAG-452 sp000434035 abundance in stool	rs8037071	15	66803291	C	A	0.251148	-0.0972068	0.0208866	3.3e-06	5959	0.00362167	21.6527
GCST90032282	CAG-452 sp000434035 abundance in stool	rs143155339	16	62592458	G	A	0.0295963	0.237405	0.0532986	8.4e-06	5959	0.00331842	19.8336
GCST90032282	CAG-452 sp000434035 abundance in stool	rs11149701	16	84946735	A	G	0.108286	0.135369	0.0293644	4e-06	5959	0.00355367	21.2447
GCST90032282	CAG-452 sp000434035 abundance in stool	rs12937830	17	68338167	C	T	0.075475	0.15813	0.0343259	4.1e-06	5959	0.00354868	21.2148
GCST90032282	CAG-452 sp000434035 abundance in stool	rs17797837	18	24268785	T	C	0.138491	0.120186	0.0262205	4.6e-06	5959	0.00351337	21.0029
GCST90032282	CAG-452 sp000434035 abundance in stool	rs6566292	18	67538713	G	A	0.368847	-0.0878332	0.0186653	2.5e-06	5959	0.00370223	22.1361
GCST90032282	CAG-452 sp000434035 abundance in stool	rs77600851	18	70940747	A	T	0.0581809	-0.17728	0.0384909	4.1e-06	5959	0.00354721	21.2059
GCST90032283	CAG-452 abundance in stool	rs75822002	1	175895129	T	C	0.022471	0.280655	0.0620487	6.1e-06	5959	0.00342151	20.4519
GCST90032283	CAG-452 abundance in stool	rs1579597	2	211323161	A	G	0.221867	-0.105758	0.0221901	1.9e-06	5959	0.00379736	22.7071
GCST90032283	CAG-452 abundance in stool	rs113732002	2	232982170	C	A	0.0682663	0.206204	0.0368283	2.2e-08	5959	0.00523334	31.339
GCST90032283	CAG-452 abundance in stool	rs1491836	7	154564591	G	A	0.304979	-0.0958151	0.0198947	1.5e-06	5959	0.00387733	23.1871
GCST90032283	CAG-452 abundance in stool	rs34575286	9	68743577	T	A	0.317247	0.0934879	0.0199459	2.8e-06	5959	0.00367309	21.9613
GCST90032283	CAG-452 abundance in stool	rs12335518	9	105433905	C	A	0.00976431	0.434197	0.0935736	3.5e-06	5959	0.0036002	21.5239
GCST90032283	CAG-452 abundance in stool	rs143700581	10	16233955	G	A	0.0182402	0.310671	0.0687742	6.3e-06	5959	0.00341265	20.3988
GCST90032283	CAG-452 abundance in stool	rs147387898	10	129355730	T	C	0.020299	0.318161	0.0658178	1.3e-06	5959	0.00390602	23.3594
GCST90032283	CAG-452 abundance in stool	rs72862367	11	10611905	T	A	0.089748	0.158019	0.032495	1.2e-06	5959	0.00395268	23.6396
GCST90032283	CAG-452 abundance in stool	rs1715444	11	118145558	G	T	0.442879	-0.0882212	0.0185892	2.1e-06	5959	0.00376541	22.5154
GCST90032283	CAG-452 abundance in stool	rs10507024	12	93017912	A	G	0.0612914	0.189476	0.0385653	9e-07	5959	0.00403446	24.1307
GCST90032283	CAG-452 abundance in stool	rs11616248	13	113623723	T	C	0.0953469	-0.139466	0.0314607	9.3e-06	5959	0.00328698	19.6451
GCST90032283	CAG-452 abundance in stool	rs8037071	15	66803291	C	A	0.251148	-0.10543	0.0215538	1e-06	5959	0.00399914	23.9186
GCST90032283	CAG-452 abundance in stool	rs143155339	16	62592458	G	A	0.0295963	0.256012	0.055001	3.2e-06	5959	0.00362268	21.6588
GCST90032283	CAG-452 abundance in stool	rs11149701	16	84946735	A	G	0.108286	0.138393	0.0303024	4.9e-06	5959	0.00348805	20.8511
GCST90032283	CAG-452 abundance in stool	rs12937830	17	68338167	C	T	0.075475	0.171505	0.0354243	1.3e-06	5959	0.00391807	23.4318
GCST90032283	CAG-452 abundance in stool	rs12962504	18	23104725	A	G	0.114899	0.128343	0.0288723	8.8e-06	5959	0.00330499	19.7531
GCST90032283	CAG-452 abundance in stool	rs34905250	18	67554995	A	G	0.372669	-0.0855501	0.0191523	7.9e-06	5959	0.00333714	19.9459
GCST90032284	CAG-465 sp000433135 abundance in stool	rs7538105	1	7071276	A	T	0.37677	0.0472405	0.0102766	4.3e-06	5959	0.00353362	21.1244
GCST90032284	CAG-465 sp000433135 abundance in stool	rs10187450	2	141931247	G	A	0.0464195	0.106596	0.023585	6.2e-06	5959	0.00341626	20.4204
GCST90032284	CAG-465 sp000433135 abundance in stool	rs80223027	2	201886254	T	C	0.0493858	0.10185	0.0226755	7.1e-06	5959	0.00337417	20.168
GCST90032284	CAG-465 sp000433135 abundance in stool	rs13072510	3	32581041	A	G	0.268895	0.0500718	0.011146	7e-06	5959	0.00337526	20.1745
GCST90032284	CAG-465 sp000433135 abundance in stool	rs113441737	3	46722730	A	G	0.068306	-0.0880091	0.0195255	6.6e-06	5959	0.00339781	20.3098
GCST90032284	CAG-465 sp000433135 abundance in stool	rs77244071	3	115007837	A	G	0.036272	0.152552	0.0266238	1e-08	5959	0.00547944	32.8209
GCST90032284	CAG-465 sp000433135 abundance in stool	rs4834755	4	119146089	G	A	0.0472143	0.109182	0.0231276	2.3e-06	5959	0.00372603	22.279
GCST90032284	CAG-465 sp000433135 abundance in stool	rs115771335	5	172129185	T	C	0.011722	0.211903	0.0455675	3.3e-06	5959	0.00361591	21.6181
GCST90032284	CAG-465 sp000433135 abundance in stool	rs9349718	6	54537705	T	G	0.0491184	0.111338	0.0226496	8.8e-07	5959	0.00403864	24.1557
GCST90032284	CAG-465 sp000433135 abundance in stool	rs34659627	7	155236419	G	C	0.0624348	-0.091	0.0205014	9e-06	5959	0.00329541	19.6956
GCST90032284	CAG-465 sp000433135 abundance in stool	rs75419746	8	57063756	T	C	0.0168663	0.174241	0.0383455	5.5e-06	5959	0.003453	20.6408
GCST90032284	CAG-465 sp000433135 abundance in stool	rs4552980	9	75918438	G	A	0.237894	0.0556067	0.0117182	2.1e-06	5959	0.00376462	22.5106
GCST90032284	CAG-465 sp000433135 abundance in stool	rs1519423	11	23553838	T	C	0.489345	-0.0444795	0.00997748	8.3e-06	5959	0.00332398	19.867
GCST90032284	CAG-465 sp000433135 abundance in stool	rs150640661	12	77684802	T	C	0.0126326	0.198356	0.0442497	7.4e-06	5959	0.00336074	20.0874
GCST90032284	CAG-465 sp000433135 abundance in stool	rs61254002	12	89273229	C	T	0.115444	-0.0705381	0.0155626	5.8e-06	5959	0.0034357	20.537
GCST90032284	CAG-465 sp000433135 abundance in stool	rs8037071	15	66803291	C	A	0.251148	-0.0567707	0.0115609	9.1e-07	5959	0.00403031	24.1057
GCST90032284	CAG-465 sp000433135 abundance in stool	rs78003791	16	66070654	A	C	0.0576329	-0.103897	0.0215065	1.4e-06	5959	0.00390118	23.3303
GCST90032284	CAG-465 sp000433135 abundance in stool	rs138944693	17	8626394	T	C	0.0203204	-0.157083	0.0349566	7e-06	5959	0.00337721	20.1862
GCST90032284	CAG-465 sp000433135 abundance in stool	rs72859865	17	70892568	A	T	0.143457	0.0638666	0.0142435	7.3e-06	5959	0.00336262	20.0987
GCST90032284	CAG-465 sp000433135 abundance in stool	rs5768869	22	46515579	G	C	0.270505	-0.0514964	0.0114612	7e-06	5959	0.00337638	20.1812
GCST90032285	CAG-475 abundance in stool	rs139783923	1	150412392	A	G	0.0259028	0.213792	0.045467	2.6e-06	5959	0.00369665	22.1027
GCST90032285	CAG-475 abundance in stool	rs10181084	2	6294568	T	C	0.0925419	0.12454	0.0250009	6.3e-07	5959	0.00414695	24.8062
GCST90032285	CAG-475 abundance in stool	rs76762645	3	146873041	T	C	0.0614139	0.140586	0.0301868	3.2e-06	5959	0.00362659	21.6822
GCST90032285	CAG-475 abundance in stool	rs1158673	4	14377024	T	C	0.0772269	0.121745	0.027153	7.3e-06	5959	0.00336225	20.0965
GCST90032285	CAG-475 abundance in stool	rs140668348	4	67838367	C	T	0.0189713	0.252582	0.0530574	1.9e-06	5959	0.00378871	22.6552
GCST90032285	CAG-475 abundance in stool	rs114900215	4	71082901	C	T	0.0203011	0.272283	0.0506561	7.7e-08	5959	0.00482507	28.8823
GCST90032285	CAG-475 abundance in stool	rs13167538	5	179641191	T	C	0.171384	0.0916143	0.0193745	2.3e-06	5959	0.00373823	22.3522
GCST90032285	CAG-475 abundance in stool	rs12533035	7	140358576	A	G	0.0344037	0.176471	0.0397109	8.8e-06	5959	0.00330306	19.7416
GCST90032285	CAG-475 abundance in stool	rs112455777	8	25654004	G	C	0.0102386	0.323529	0.0721376	7.3e-06	5959	0.00336408	20.1075
GCST90032285	CAG-475 abundance in stool	rs71510287	9	89049343	G	A	0.101549	0.108747	0.0238924	5.3e-06	5959	0.00346445	20.7095
GCST90032285	CAG-475 abundance in stool	rs61738476	9	124856473	T	C	0.0272972	0.2027	0.0442345	4.6e-06	5959	0.00351143	20.9913
GCST90032285	CAG-475 abundance in stool	rs1975417	10	3464499	A	C	0.394741	0.0688068	0.0148063	3.4e-06	5959	0.00361098	21.5886
GCST90032285	CAG-475 abundance in stool	rs17012415	12	84788974	G	T	0.0193896	0.244064	0.0525947	3.5e-06	5959	0.00360067	21.5267
GCST90032285	CAG-475 abundance in stool	rs77389395	13	71017673	C	T	0.0494866	0.158799	0.0336312	2.3e-06	5959	0.00372748	22.2877
GCST90032285	CAG-475 abundance in stool	rs2351243	13	90931840	T	C	0.0408969	0.187212	0.0356821	1.5e-07	5959	0.00459824	27.5182
GCST90032285	CAG-475 abundance in stool	rs17605038	17	47224732	A	G	0.120271	0.101779	0.0222164	4.6e-06	5959	0.00350969	20.9809
GCST90032285	CAG-475 abundance in stool	rs72874798	18	24515947	T	C	0.0211031	-0.23082	0.0504788	4.8e-06	5959	0.00349651	20.9018
GCST90032285	CAG-475 abundance in stool	rs12607917	18	62428753	C	T	0.325267	0.0708525	0.0156095	5.7e-06	5959	0.00344556	20.5962
GCST90032285	CAG-475 abundance in stool	rs915564	21	34343837	T	C	0.297523	-0.0757114	0.0157439	1.5e-06	5959	0.00386583	23.1181
GCST90032286	CAG-485 sp002362485 abundance in stool	rs144853756	1	192475556	A	G	0.0243757	0.152423	0.0343622	9.2e-06	5959	0.00329105	19.6695
GCST90032286	CAG-485 sp002362485 abundance in stool	rs12406291	1	192660597	G	C	0.0317836	0.141576	0.0304003	3.2e-06	5959	0.00362637	21.6809
GCST90032286	CAG-485 sp002362485 abundance in stool	rs112653049	3	78247806	T	G	0.0181635	0.176783	0.0394789	7.5e-06	5959	0.00335366	20.045
GCST90032286	CAG-485 sp002362485 abundance in stool	rs62250650	3	85187221	A	G	0.0238937	-0.155203	0.0348327	8.4e-06	5959	0.00332054	19.8463
[truncated: 7,239 more rows]

## Sheet: TableS2 Ivs of Immune cells
GWAS Catalog Accession Number	Trait type	Panel	Statistical trait name	Trait	rsids2	chromosome	base_pair_location	effect_allele	other_allele	p_value	samplesize	beta	se	eaf	R2	f_statistic
GCST90001628	Relative count	TBNK	TB_Trait546	HLA DR+ CD8br %T cell	rs12029484	1	230111146	G	A	1.00099e-06	3595	-0.2178	0.04445	0.0769	0.00663411	23.9955
GCST90001886	MFI	Treg	Blue.585.42.Treg.trait10	CD28 on CD39+ activated Treg	rs147329602	19	6350406	C	G	1.00099e-06	2920	-0.4147	0.0846	0.0241	0.00816179	24.0121
GCST90001673	Relative count	Treg	Treg_Trait588	CD28- CD127- CD25++ CD8br %T cell	rs111856210	7	7026180	A	T	1.00099e-07	3162	-0.2121	0.03973	0.1154	0.00893276	28.4819
GCST90001577	Absolute count	B cell	N_BC_Trait4	Transitional AC	rs140088532	2	105581937	C	T	1.00201e-06	3656	-0.3106	0.0634	0.0368	0.00652194	23.9876
GCST90001789	MFI	B cell	Bcells.trait504	CD25 on IgD- CD38dim	rs61839442	10	6321360	G	A	1.00201e-06	3657	0.5286	0.1079	0.0129	0.00651997	23.9869
GCST90001920	MFI	TBNK	Blue.670.LP.TBNK.trait8	CD45 on HLA DR+ CD4+	rs2092305	6	33100189	G	A	1.00201e-08	3060	-0.182	0.03168	0.265	0.0106707	32.9829
GCST90001483	Absolute count	Treg	f_Treg_Trait506	CD39+ resting Treg AC	rs192831774	10	95387682	T	A	1.00392e-11	3405	0.4945	0.0724	0.0311	0.0135154	46.623
GCST90001689	Relative count	Treg	Treg_Trait604	CD28+ CD45RA+ CD8br %CD8br	rs149655274	4	154029285	T	C	1.00399e-06	3440	1.504	0.3069	0.0012	0.00693301	24.0021
GCST90001702	MFI	B cell	Bcells.trait112	BAFF-R on CD24+ CD27+	rs149228586	22	41608058	T	C	1.00399e-06	3657	0.3864	0.07888	0.0286	0.00651891	23.983
GCST90001966	Morphological parameter	cDC	FSC.cDC.trait5	FSC-A on granulocyte	rs12675298	8	6828813	A	G	1.00399e-06	2850	-0.4215	0.086	0.0277	0.00835811	24.0045
GCST90001481	Relative count	Treg	f_Treg_Trait504	Resting Treg % CD4 Treg	rs187089343	1	182091538	C	A	1.00399e-08	3437	0.9806	0.1707	0.0047	0.00951015	32.981
GCST90001700	Relative count	Treg	Treg_Trait708	CD45RA+ CD28- CD8br %T cell	rs12501785	4	180565400	A	G	1.00399e-08	3425	10.8	1.881	0.0013	0.00953343	32.947
GCST90001838	MFI	Maturation stages of T cell	Blue.530.30.MT.trait10	CD3 on naive CD8br	rs2413113	22	32779227	C	T	1.003e-06	2910	0.1347	0.02749	0.5385	0.00818322	23.9931
GCST90001628	Relative count	TBNK	TB_Trait546	HLA DR+ CD8br %T cell	rs62029480	16	10651993	T	C	1.003e-07	3595	0.4156	0.07787	0.0236	0.00786112	28.4688
GCST90001562	Relative count	Maturation stages of T cell	MT_Trait539	CD45RA+ CD8br %T cell	rs146620586	1	198524264	T	G	1.003e-08	3427	1.455	0.2533	0.0032	0.0095363	32.9763
GCST90001838	MFI	Maturation stages of T cell	Blue.530.30.MT.trait10	CD3 on naive CD8br	rs78132817	1	165191695	G	T	1.003e-09	2910	-0.4992	0.08145	0.0296	0.0127439	37.5378
GCST90001698	Absolute count	Treg	Treg_Trait706	CD45RA+ CD28- CD8br AC	rs567695407	2	107911125	T	G	1.003e-15	3408	181.6	22.52	0.0056	0.0187235	64.989
GCST90001540	Absolute count	Maturation stages of T cell	MT_Trait506	Naive CD4+ AC	rs78280695	19	15667049	C	A	1.00501e-06	3395	0.2122	0.04331	0.0811	0.00702125	23.9916
GCST90001950	MFI	Myeloid cell	Blue.780.60.MDSC.trait14	CD33 on Gr MDSC	rs12459503	19	52161035	C	T	1.00501e-06	1244	0.2252	0.04583	0.7178	0.01904	24.1067
GCST90002016	MFI	cDC	Red.660.20.cDC.trait4	CCR2 on CD62L+ plasmacytoid DC	rs116403890	4	189033600	T	C	1.00501e-06	2871	-0.4401	0.08979	0.0244	0.0082984	24.0073
GCST90001469	Relative count	cDC	f_DC_Trait517	CD62L- myeloid DC %DC	rs143140559	1	160972255	T	C	1.00501e-09	3410	0.7929	0.1294	0.0094	0.0108908	37.5244
GCST90002006	MFI	Monocyte	mono.trait48	CD64 on monocyte	rs144823175	1	149858520	G	C	1.00508e-14	3622	0.8668	0.1115	0.0133	0.0164117	60.4016
GCST90001698	Absolute count	Treg	Treg_Trait706	CD45RA+ CD28- CD8br AC	rs114230155	1	102796337	A	G	1.00508e-17	3408	324.4	37.63	0.0023	0.0213415	74.2743
GCST90001510	Absolute count	Treg	f_Treg_Trait539	CD25hi CD45RA- CD4 not Treg AC	rs142289362	16	77778611	A	G	1.006e-06	3405	0.4965	0.1013	0.016	0.00700566	24.0085
GCST90001668	Relative count	Treg	Treg_Trait581	CD28+ CD45RA- CD8dim %CD8dim	rs2177324	8	123605760	A	G	1.006e-06	3440	-0.5618	0.1147	0.0118	0.00692564	23.9764
GCST90001762	MFI	B cell	Bcells.trait400	CD20 on IgD+	rs79003098	2	81965038	A	T	1.006e-06	3658	-0.1645	0.03357	0.159	0.00652145	23.9989
GCST90001590	Absolute count	TBNK	TB_ry_Trait512	CD4+ AC	rs9271772	6	32594275	A	G	1.006e-07	3652	0.1877	0.03517	0.774	0.0077389	28.4673
GCST90001698	Absolute count	Treg	Treg_Trait706	CD45RA+ CD28- CD8br AC	rs112357188	5	16118218	A	G	1.007e-06	3408	119.6	24.42	0.0053	0.00698917	23.9727
GCST90001700	Relative count	Treg	Treg_Trait708	CD45RA+ CD28- CD8br %T cell	rs78470553	7	158334355	A	G	1.007e-07	3425	3.909	0.7324	0.0096	0.00824854	28.4696
GCST90002083	Morphological parameter	TBNK	SSC.TBNK.trait6	SSC-A on HLA DR+ T cell	rs115620709	4	148953372	T	C	1.007e-07	3060	-1.106	0.2072	0.0059	0.00922538	28.4739
GCST90001698	Absolute count	Treg	Treg_Trait706	CD45RA+ CD28- CD8br AC	rs115517310	2	170436614	C	T	1.007e-08	3408	177.5	30.9	0.0034	0.00958949	32.978
GCST90001870	MFI	Myeloid cell	Blue.585.42.MDSC.trait1	CD34 on HSC	rs4406271	6	109598213	A	G	1.00809e-12	1634	-0.2587	0.036	0.4036	0.0306354	51.577
GCST90001695	Absolute count	Treg	Treg_Trait700	CD45RA- CD28- CD8br AC	rs139613266	6	101930392	G	C	1.008e-06	3408	242.6	49.52	0.0006	0.00699315	23.9864
GCST90001743	MFI	B cell	Bcells.trait335	CD20 on B cell	rs75097128	4	113292746	G	A	1.008e-06	3660	-0.4658	0.09509	0.0164	0.00651344	23.9824
GCST90001840	MFI	Maturation stages of T cell	Blue.530.30.MT.trait12	CD3 on TD CD8br	rs114241106	2	47600591	A	T	1.008e-06	2911	-0.9152	0.1868	0.0053	0.00817842	23.9872
GCST90001698	Absolute count	Treg	Treg_Trait706	CD45RA+ CD28- CD8br AC	rs187775632	14	76210029	G	A	1.008e-07	3408	176.8	33.12	0.0035	0.00829217	28.4793
GCST90001821	MFI	B cell	Bcells.trait776	IgD on IgD+ CD24-	rs72715996	14	105277950	A	G	1.008e-07	3656	-0.2386	0.04471	0.0863	0.00772957	28.4639
GCST90001417	Relative count	B cell	BC_Trait37	CD24+ CD27+ %B cell	rs4658141	1	89814066	C	T	1.009e-06	3657	-0.1269	0.02592	0.3805	0.00651165	23.9561
GCST90001419	Relative count	B cell	BC_Trait39	CD20- %B cell	rs529500582	1	11620068	A	G	1.009e-06	3658	-0.4047	0.08262	0.0254	0.00651648	23.9805
GCST90002078	Morphological parameter	TBNK	SSC.TBNK.trait13	SSC-A on granulocyte	rs58700409	2	43347932	T	C	1.009e-06	3112	0.1565	0.03195	0.2288	0.00765089	23.9777
GCST90001529	Absolute count	Myeloid cell	MDSC_Trait3	CD66b++ myeloid cell AC	rs10419309	19	52138563	G	A	1.009e-07	1858	0.1792	0.03351	0.5	0.0151582	28.5667
GCST90001429	Relative count	B cell	BC_Trait50	IgD+ CD38br %lymphocyte	rs78658073	5	498773	A	G	1.011e-06	3656	1.792	0.3659	0.001	0.00651786	23.9725
GCST90001517	Absolute count	Myeloid cell	MDSC_Trait12	CD33br HLA DR+ AC	rs73248200	4	27723538	G	T	1.011e-06	1858	0.1792	0.03652	0.2801	0.0127931	24.0518
GCST90001920	MFI	TBNK	Blue.670.LP.TBNK.trait8	CD45 on HLA DR+ CD4+	rs117486308	6	147964200	A	G	1.011e-06	3060	-1.552	0.3167	0.0018	0.00778701	23.9996
GCST90001654	Absolute count	Treg	Treg_Trait506	CD28- DN (CD4-CD8-) AC	rs2388191	8	103637374	C	T	1.012e-06	3408	-0.125	0.02552	0.4156	0.00699057	23.9775
GCST90001814	MFI	B cell	Bcells.trait643	CD38 on IgD- CD38br	rs58557469	11	37862120	T	A	1.012e-06	3644	-0.1318	0.02692	0.6913	0.00653514	23.9575
GCST90001847	MFI	TBNK	Blue.530.30.TBNK.trait4	CD3 on HLA DR+ T cell	rs17605113	10	37182452	T	C	1.012e-06	3060	0.9434	0.1926	0.0046	0.00777975	23.977
GCST90001902	MFI	Treg	Blue.585.42.Treg.trait9	CD28 on activated Treg	rs72639339	8	37144660	A	G	1.012e-06	2920	-0.259	0.05287	0.0647	0.00815161	23.9819
GCST90001541	Relative count	Maturation stages of T cell	MT_Trait507	Naive CD4+ %CD4+	rs146620586	1	198524264	T	G	1.012e-08	3427	1.495	0.2604	0.0032	0.00952641	32.9418
GCST90001849	MFI	TBNK	Blue.530.30.TBNK.trait6	CD3 on HLA DR+ CD4+	rs1723018	1	167433420	G	A	1.01391e-61	3060	0.4384	0.02585	0.4556	0.0859179	287.433
GCST90001860	MFI	Treg	Blue.530.30.Treg.trait21	CD3 on CD39+ CD4+	rs61991437	14	86185512	G	C	1.013e-06	2919	-0.1405	0.02868	0.3614	0.00815463	23.9826
GCST90001947	MFI	Myeloid cell	Blue.780.60.MDSC.trait10	CD33 on CD33br HLA DR+ CD14dim	rs139876813	17	2689271	T	C	1.013e-06	1577	-0.2854	0.05815	0.1078	0.015045	24.0579
GCST90002033	MFI	Treg	Red.660.20.Treg.trait6	CD39 on granulocyte	rs35247100	15	99433803	T	C	1.013e-06	2920	-0.1345	0.02744	0.486	0.00816084	24.0093
GCST90001996	MFI	Monocyte	mono.trait35	CX3CR1 on CD14+ CD16+ monocyte	rs16843658	1	162672134	T	C	1.014e-06	3579	-0.3609	0.07369	0.0309	0.00665724	23.9725
GCST90001487	Relative count	Treg	f_Treg_Trait510	Activated Treg %CD4 Treg	rs147071297	1	191648600	A	G	1.01501e-06	3437	-0.964	0.1968	0.0039	0.00693271	23.9801
GCST90001575	Relative count	Maturation stages of T cell	MT_Trait560	Naive CD4+ %T cell	rs72613709	2	197060767	G	T	1.01501e-06	3427	-0.3134	0.064	0.0376	0.00694857	23.9654
GCST90001698	Absolute count	Treg	Treg_Trait706	CD45RA+ CD28- CD8br AC	rs72694381	14	24859553	T	A	1.01501e-06	3408	156.4	31.93	0.0029	0.00699084	23.9784
GCST90002096	MFI	Myeloid cell	Violet.450.50.MDSC.trait6	CD11b on basophil	rs139324834	1	161588466	T	C	1.01501e-06	1556	0.4813	0.09806	0.0408	0.0152464	24.0597
GCST90001664	Relative count	Treg	Treg_Trait577	CD28+ CD45RA+ CD8dim %T cell	rs11579717	1	199999121	A	G	1.01508e-13	3440	1.303	0.1744	0.0044	0.0159679	55.7883
GCST90001940	MFI	Treg	Blue.780.60.CD25.trait6	CD25 on CD39+ activated Treg	rs13106248	4	5775106	G	A	1.01599e-06	3435	-1.534	0.3132	0.0017	0.00693519	23.9748
GCST90001698	Absolute count	Treg	Treg_Trait706	CD45RA+ CD28- CD8br AC	rs78922116	11	25534610	T	C	1.01601e-16	3408	263.6	31.58	0.0029	0.0200345	69.6324
GCST90001950	MFI	Myeloid cell	Blue.780.60.MDSC.trait14	CD33 on Gr MDSC	rs7245846	19	51731176	A	G	1.01601e-58	1244	-0.8358	0.04903	0.1853	0.18936	290.123
GCST90001592	Absolute count	TBNK	TB_ry_Trait515	CD8br AC	rs11080350	17	33774635	T	C	1.017e-06	3652	-0.1209	0.02469	0.4018	0.00652285	23.9647
GCST90001757	MFI	B cell	Bcells.trait392	CD20 on IgD- CD38dim	rs11230624	11	60952231	C	G	1.017e-06	3657	-0.1823	0.03724	0.1263	0.00651017	23.9506
GCST90001489	Absolute count	Treg	f_Treg_Trait512	CD39+ activated Treg AC	rs12648210	4	89266460	G	A	1.01801e-06	3405	-0.5171	0.1056	0.0145	0.00699289	23.9644
GCST90001693	Absolute count	Treg	Treg_Trait608	CD28+ CD45RA- CD8br AC	rs7863863	9	3374943	A	G	1.01801e-06	3408	-0.1783	0.03641	0.8628	0.00698741	23.9666
GCST90001536	Relative count	Maturation stages of T cell	MT_ry_Trait516	CD45RA- CD4+ %T cell	rs79647440	7	142438302	T	C	1.01801e-07	3427	-4.107	0.7699	0.0004	0.00823522	28.4398
GCST90001720	MFI	B cell	Bcells.trait161	BAFF-R on transitional	rs1563991	11	37670518	T	G	1.01899e-06	3655	0.1557	0.03181	0.8062	0.00651216	23.9449
GCST90002109	MFI	Myeloid cell	Violet.510.50.MDSC.trait4	HLA DR on CD33br HLA DR+ CD14dim	rs2115412	16	9425538	C	G	1.01899e-06	1578	0.3923	0.07994	0.0548	0.0150322	24.0524
GCST90001877	MFI	Maturation stages of T cell	HVEM1000_150630.trait4	HVEM on naive CD4+	rs2234161	1	2491205	T	C	1.01899e-10	1247	0.2484	0.03809	0.593	0.03298	42.4604
GCST90001489	Absolute count	Treg	f_Treg_Trait512	CD39+ activated Treg AC	rs202211780	10	97016742	G	A	1.01906e-19	3405	0.4192	0.04585	0.0878	0.0239615	83.5427
GCST90001577	Absolute count	B cell	N_BC_Trait4	Transitional AC	rs16868356	8	102770464	C	T	1.01e-06	3656	0.4201	0.08577	0.0198	0.0065191	23.9771
GCST90001412	Absolute count	B cell	BC_Trait32	IgD+ CD24+ AC	rs145371905	13	70325772	T	G	1.02101e-06	3656	0.4292	0.08767	0.0194	0.00651289	23.9541
GCST90001566	Absolute count	Maturation stages of T cell	MT_Trait545	Naive DN (CD4-CD8-) AC	rs113911480	14	29113167	G	T	1.02101e-06	3395	0.2769	0.05655	0.0314	0.00701269	23.9621
GCST90001947	MFI	Myeloid cell	Blue.780.60.MDSC.trait10	CD33 on CD33br HLA DR+ CD14dim	rs73051934	19	48582916	G	A	1.02101e-06	1577	-0.5485	0.1118	0.026	0.0150335	24.0391
GCST90001569	Absolute count	Maturation stages of T cell	MT_Trait548	EM DN (CD4-CD8-) AC	rs541367304	1	198283058	A	G	1.02101e-07	3395	-1.32	0.2475	0.0032	0.00830872	28.4277
GCST90001698	Absolute count	Treg	Treg_Trait706	CD45RA+ CD28- CD8br AC	rs146204142	7	112317649	A	C	1.022e-06	3408	131.3	26.82	0.0044	0.00698343	23.9528
GCST90002027	MFI	Maturation stages of T cell	Red.660.20.MT.trait6	CD4 on CD45RA+ CD4+	rs368550319	14	23466191	A	C	1.022e-06	2911	-0.2538	0.05183	0.0787	0.00816988	23.962
GCST90002062	MFI	Treg	Red.780.60.Treg.trait16	CD4 on CD28+ CD4+	rs62568944	9	87813612	A	G	1.022e-06	2920	0.1788	0.03651	0.1825	0.00814659	23.967
GCST90001403	Absolute count	B cell	BC_Trait22	Sw mem AC	rs2454536	10	53764740	C	T	1.02301e-06	3656	-0.1356	0.02771	0.283	0.00650736	23.9336
GCST90001809	MFI	B cell	Bcells.trait597	CD38 on CD20-	rs10743387	12	20807481	A	C	1.02301e-06	3630	-0.1237	0.02526	0.6382	0.00656306	23.9681
GCST90002069	MFI	Treg	Red.780.60.Treg.trait8	CD4 on CD39+ secreting Treg	rs117458836	10	96773382	A	G	1.02301e-06	2920	0.5108	0.1043	0.0187	0.008147	23.9682
GCST90001544	Relative count	Maturation stages of T cell	MT_Trait510	EM CD4+ %T cell	rs146620586	1	198524264	T	G	1.02301e-10	3427	-1.711	0.2639	0.0032	0.0121175	42.0115
GCST90001707	MFI	B cell	Bcells.trait141	BAFF-R on IgD+ CD38- unsw mem	rs5758649	22	42605548	T	C	1.02306e-24	1837	-0.6208	0.05961	0.0887	0.0557498	108.341
GCST90001855	MFI	Treg	Blue.530.30.Treg.trait13	CD3 on secreting Treg	rs6684311	1	166485891	G	C	1.02494e-11	2919	-0.2656	0.03889	0.1439	0.0157276	46.6104
GCST90001698	Absolute count	Treg	Treg_Trait706	CD45RA+ CD28- CD8br AC	rs4853078	2	75148081	G	T	1.02494e-18	3408	353.7	39.81	0.0019	0.0226382	78.8916
GCST90001700	Relative count	Treg	Treg_Trait708	CD45RA+ CD28- CD8br %T cell	rs148658406	3	153311399	T	C	1.02499e-08	3425	32.81	5.716	0.0001	0.00952817	32.9287
GCST90001598	Absolute count	TBNK	TB_ry_Trait527	DN (CD4-CD8-) AC	rs11610256	12	111734121	T	C	1.024e-06	3652	-0.1391	0.02841	0.27	0.00652138	23.9593
GCST90002004	MFI	Monocyte	mono.trait46	CCR2 on CD14+ CD16- monocyte	rs79825014	3	46880193	T	G	1.024e-09	3629	-0.4165	0.06803	0.0336	0.010223	37.4619
GCST90001698	Absolute count	Treg	Treg_Trait706	CD45RA+ CD28- CD8br AC	rs183895386	2	22576943	T	C	1.024e-11	3408	230.6	33.78	0.0026	0.0134897	46.5741
GCST90001745	MFI	B cell	Bcells.trait355	CD20 on CD24+ CD27+	rs74621542	11	60166613	C	T	1.02589e-11	3657	-0.2878	0.04216	0.0917	0.0125822	46.5739
GCST90001559	Relative count	Maturation stages of T cell	MT_Trait533	TD CD8br %T cell	rs6707421	2	38897781	G	A	1.02707e-12	3427	0.1972	0.02757	0.3011	0.0147093	51.1313
GCST90001898	MFI	Treg	Blue.585.42.Treg.trait5	CD28 on CD4+	rs77397796	5	5367152	T	C	1.02799e-06	2920	1.858	0.3795	0.0012	0.00814206	23.9536
GCST90001972	Morphological parameter	TBNK	FSC.TBNK.trait3	FSC-A on T cell	rs77789294	14	29178686	C	T	1.02799e-06	3113	0.2075	0.04238	0.0957	0.00764194	23.9572
GCST90002000	MFI	Monocyte	mono.trait41	PDL-1 on CD14- CD16-	rs4980645	11	70616492	T	C	1.02799e-06	3629	0.3804	0.07772	0.9759	0.00655799	23.9429
GCST90001723	MFI	B cell	Bcells.trait283	CD19 on CD24+ CD27+	rs80268044	2	43810948	A	G	1.027e-07	3656	0.1776	0.03331	0.1766	0.00771555	28.4118
GCST90001483	Absolute count	Treg	f_Treg_Trait506	CD39+ resting Treg AC	rs77520132	10	98160835	A	G	1.02896e-22	3405	0.5828	0.05899	0.046	0.027867	97.55
GCST90001830	MFI	B cell	Bcells.trait85	BAFF-R on CD20-	rs5996087	22	42321591	G	A	1.02896e-25	3648	-0.4215	0.0399	0.0998	0.029683	111.535
GCST90001419	Relative count	B cell	BC_Trait39	CD20- %B cell	rs118084343	11	17687837	G	A	1.02901e-06	3658	-0.2663	0.0544	0.0547	0.00650826	23.9501
GCST90001521	Relative count	Myeloid cell	MDSC_Trait16	CD33br HLA DR+ CD14dim %CD33br HLA DR+	rs12655500	5	163124522	A	G	1.02901e-06	1858	0.173	0.03528	0.3251	0.0127763	24.0197
GCST90001595	Relative count	TBNK	TB_ry_Trait519	DP (CD4+CD8+) %T cell	rs28459093	4	13725129	T	C	1.02e-06	3668	-0.2518	0.05143	0.0585	0.00649262	23.9575
GCST90001618	Absolute count	TBNK	TB_Trait536	HLA DR+ T cell AC	rs78648104	6	50683009	C	T	1.02e-06	3580	-0.1621	0.03311	0.1709	0.00665069	23.9555
GCST90001698	Absolute count	Treg	Treg_Trait706	CD45RA+ CD28- CD8br AC	rs75993384	4	55305871	C	T	1.02e-06	3408	537	109.7	0.0001	0.00698221	23.9486
GCST90001808	MFI	B cell	Bcells.trait574	CD27 on sw mem	rs35574803	3	32533246	C	T	1.02e-38	3657	0.6995	0.05313	0.0562	0.0452542	173.244
GCST90001507	Absolute count	Treg	f_Treg_Trait536	CD25hi CD45RA+ CD4 not Treg AC	rs148388592	19	16483486	A	G	1.03001e-06	3405	0.3347	0.06838	0.0377	0.006987	23.9441
GCST90001698	Absolute count	Treg	Treg_Trait706	CD45RA+ CD28- CD8br AC	rs28622225	4	166260369	A	G	1.03001e-08	3408	312.3	54.42	0.0012	0.00957085	32.9133
GCST90001591	Relative count	TBNK	TB_ry_Trait513	CD4+ %T cell	rs11869223	17	33775713	G	C	1.032e-06	3668	-0.1197	0.02447	0.4388	0.00648137	23.9157
GCST90001401	Absolute count	B cell	BC_Trait20	IgD- CD27- AC	rs114551034	2	66709035	A	G	1.033e-06	3656	-0.2787	0.05695	0.0509	0.00650796	23.9358
GCST90002112	MFI	Myeloid cell	Violet.510.50.MDSC.trait7	HLA DR on CD33- HLA DR+	rs9310124	3	68608477	C	A	1.033e-06	1635	-0.1783	0.03636	0.4917	0.0144943	24.0173
GCST90001753	MFI	B cell	Bcells.trait388	CD20 on IgD- CD24-	rs11751198	6	31753526	A	G	1.033e-07	3657	0.1933	0.03626	0.1839	0.00771119	28.4034
GCST90001696	Relative count	Treg	Treg_Trait701	CD45RA- CD28- CD8br %CD8br	rs17212021	6	32637474	C	T	1.033e-08	3425	-2.715	0.473	0.2372	0.00952794	32.9279
GCST90001594	Absolute count	TBNK	TB_ry_Trait518	DP (CD4+CD8+) AC	rs2857229	12	6900616	G	A	1.033e-22	3652	0.273	0.02764	0.2581	0.0260177	97.5015
GCST90001459	Relative count	cDC	f_DC_Trait503	Myeloid DC %DC	rs4752481	10	122700529	T	G	1.034e-06	3410	0.1266	0.02587	0.4535	0.00697398	23.9342
GCST90002080	Morphological parameter	TBNK	SSC.TBNK.trait3	SSC-A on T cell	rs776782	9	18653773	A	G	1.034e-06	3113	0.1333	0.02723	0.331	0.00763933	23.9489
GCST90001698	Absolute count	Treg	Treg_Trait706	CD45RA+ CD28- CD8br AC	rs180927720	5	11287269	G	A	1.034e-07	3408	320.1	60.03	0.0009	0.00827421	28.4171
GCST90001981	MFI	Monocyte	mono.trait11	CD40 on CD14+ CD16+ monocyte	rs2664523	20	45318042	A	G	1.034e-08	3618	0.3595	0.06265	0.0427	0.00901888	32.9091
GCST90001669	Absolute count	Treg	Treg_Trait582	CD28+ CD45RA- CD8dim AC	rs78228882	13	107306559	T	G	1.035e-06	3408	-3.741	0.7645	0.0001	0.00697718	23.9313
GCST90001700	Relative count	Treg	Treg_Trait708	CD45RA+ CD28- CD8br %T cell	rs116979366	7	31134950	A	T	1.035e-06	3425	5.888	1.203	0.0041	0.00694571	23.9415
GCST90001678	Absolute count	Treg	Treg_Trait593	CD28- CD25++ CD8br AC	rs9269109	6	32443266	C	T	1.035e-08	3130	0.1597	0.02782	0.3593	0.0104184	32.932
GCST90001695	Absolute count	Treg	Treg_Trait700	CD45RA- CD28- CD8br AC	rs112362737	19	24522507	G	T	1.0361e-11	3408	278.5	40.8	0.0012	0.0134875	46.5667
GCST90001561	Relative count	Maturation stages of T cell	MT_Trait538	CD45RA+ CD8br %CD8br	rs4473273	18	27999885	C	T	1.036e-06	3427	-0.1103	0.02253	0.6526	0.00694525	23.9538
GCST90001562	Relative count	Maturation stages of T cell	MT_Trait539	CD45RA+ CD8br %T cell	rs3094228	6	31429927	C	T	1.036e-07	3427	-0.1461	0.02741	0.3844	0.0082221	28.3941
GCST90001688	Relative count	Treg	Treg_Trait603	CD28+ CD45RA+ CD8br %T cell	rs116954000	22	40298491	A	T	1.036e-07	3440	0.7802	0.1463	0.0033	0.00819953	28.423
GCST90001488	Relative count	Treg	f_Treg_Trait511	Activated Treg %CD4	rs16903407	5	2165975	T	G	1.037e-06	3437	0.4769	0.09746	0.0156	0.00691842	23.9303
GCST90001897	MFI	Treg	Blue.585.42.Treg.trait4	CD28 on CD39+ CD8br	rs143273680	12	14071670	G	A	1.037e-06	2914	0.4873	0.09956	0.0185	0.00815413	23.94
GCST90001643	Relative count	TBNK	TB_Trait564	B cell % CD3- lymphocyte	rs73174907	22	43064030	A	T	1.03801e-06	3669	0.1856	0.03794	0.1066	0.00648023	23.918
GCST90001697	Relative count	Treg	Treg_Trait702	CD45RA- CD28- CD8br %T cell	rs34375694	16	19193363	G	A	1.03801e-08	3425	18.3	3.188	0.0003	0.00952899	32.9315
GCST90001794	MFI	B cell	Bcells.trait511	CD25 on IgD+	rs3793662	9	95886051	T	C	1.03901e-07	3658	-0.1572	0.0295	0.776	0.00770298	28.3807
GCST90001622	Relative count	TBNK	TB_Trait540	NKT %T cell	rs77738700	11	112751407	A	G	1.03992e-27	3669	-0.435	0.03955	0.1067	0.031919	120.906
GCST90001698	Absolute count	Treg	Treg_Trait706	CD45RA+ CD28- CD8br AC	rs185483934	5	16704585	A	C	1.03999e-06	3408	112.6	23.01	0.0063	0.00697755	23.9325
GCST90002051	MFI	Myeloid cell	Red.780.60.MDSC.trait7	CD45 on basophil	rs73000803	6	132835314	C	A	1.03999e-06	1556	0.3821	0.07792	0.0611	0.015219	24.0158
GCST90001561	Relative count	Maturation stages of T cell	MT_Trait538	CD45RA+ CD8br %CD8br	rs11896593	2	38925155	C	G	1.04112e-33	3427	0.2701	0.02208	0.3707	0.0418385	149.554
GCST90001633	Absolute count	TBNK	TB_Trait551	CD8dim NKT AC	rs7218011	17	33773022	G	A	1.041e-06	3652	-0.1628	0.03328	0.1632	0.00650991	23.9169
GCST90001695	Absolute count	Treg	Treg_Trait700	CD45RA- CD28- CD8br AC	rs115486816	1	56588047	A	G	1.041e-06	3408	127.9	26.15	0.0023	0.00697044	23.908
GCST90001892	MFI	Treg	Blue.585.42.Treg.trait19	CD28 on CD39+ CD4+	rs752641	1	156352013	C	T	1.041e-06	2920	-0.5423	0.1108	0.0154	0.00813708	23.9388
GCST90001644	Relative count	TBNK	TB_Trait565	B cell %lymphocyte	rs5754162	22	32991307	A	T	1.041e-07	3669	0.1356	0.02545	0.3906	0.00767801	28.3731
GCST90001896	MFI	Treg	Blue.585.42.Treg.trait3	CD28 on CD28+ CD45RA+ CD8br	rs112581826	2	204650296	A	G	1.041e-08	2920	-0.2422	0.04219	0.1281	0.0111602	32.933
GCST90001620	Relative count	TBNK	TB_Trait538	HLA DR+ T cell%lymphocyte	rs10788105	10	122390777	A	G	1.04201e-06	3596	0.2367	0.04839	0.0601	0.00660976	23.9135
GCST90001695	Absolute count	Treg	Treg_Trait700	CD45RA- CD28- CD8br AC	rs78849864	9	134242324	T	C	1.04201e-06	3408	96.8	19.78	0.0041	0.00697842	23.9355
GCST90001833	MFI	cDC	Blue.530.30.cDC.trait3	CD62L on CD62L+ DC	rs11773763	7	50271499	T	C	1.04201e-07	2871	-0.1607	0.03014	0.2588	0.00980467	28.4081
GCST90002090	MFI	cDC	Violet.450.50.cDC.trait4	CD11c on granulocyte	rs9671321	14	23151953	G	A	1.04201e-07	2850	0.1653	0.03099	0.3086	0.00988425	28.4314
GCST90001947	MFI	Myeloid cell	Blue.780.60.MDSC.trait10	CD33 on CD33br HLA DR+ CD14dim	rs558625031	19	51858911	A	G	1.04208e-16	1577	-0.7134	0.085	0.0476	0.0427581	70.3521
GCST90001698	Absolute count	Treg	Treg_Trait706	CD45RA+ CD28- CD8br AC	rs116399750	4	176754667	A	G	1.04208e-32	3408	889.9	73.93	0.0006	0.0407811	144.806
GCST90002085	Morphological parameter	TBNK	SSC.TBNK.trait8	SSC-A on HLA DR+ CD4+	rs3115859	1	754503	A	G	1.04299e-06	3060	-0.184	0.0376	0.8387	0.00776521	23.9318
GCST90001951	MFI	Myeloid cell	Blue.780.60.MDSC.trait2	CD33 on CD66b++ myeloid cell	rs7351079	19	51574038	G	A	1.04304e-12	1464	-0.3103	0.04316	0.2702	0.0341028	51.6187
GCST90001698	Absolute count	Treg	Treg_Trait706	CD45RA+ CD28- CD8br AC	rs144206851	9	77966779	T	G	1.04496e-18	3408	494.7	55.7	0.0012	0.0226223	78.8349
GCST90001698	Absolute count	Treg	Treg_Trait706	CD45RA+ CD28- CD8br AC	rs111648746	13	28485345	A	G	1.044e-12	3408	308.6	43.15	0.0015	0.0147864	51.1182
GCST90001720	MFI	B cell	Bcells.trait161	BAFF-R on transitional	rs117499379	18	4343023	C	T	1.04501e-06	3655	0.2459	0.05026	0.0683	0.00650653	23.924
GCST90002098	MFI	Maturation stages of T cell	Violet.450.50.MT.trait1	CD45RA on naive CD4+	rs1641548	17	7574779	T	C	1.04501e-06	2910	0.176	0.03597	0.1533	0.00816005	23.9247
GCST90001651	Absolute count	TBNK	TB_Trait575	Granulocyte AC	rs9852120	3	23767055	T	C	1.046e-06	3653	0.1222	0.02498	0.4094	0.00650837	23.9177
GCST90001700	Relative count	Treg	Treg_Trait708	CD45RA+ CD28- CD8br %T cell	rs184040186	18	1699838	A	T	1.046e-06	3425	10.18	2.081	0.0012	0.00693852	23.9165
GCST90001698	Absolute count	Treg	Treg_Trait706	CD45RA+ CD28- CD8br AC	rs113677798	7	78657809	G	A	1.04701e-07	3408	85.98	16.13	0.0114	0.00826839	28.3969
GCST90001845	MFI	Maturation stages of T cell	Blue.530.30.MT.trait7	CD3 on CD45RA- CD4+	rs2949661	1	167424924	T	C	1.04809e-84	2911	0.521	0.02584	0.4462	0.122539	406.249
GCST90001450	Absolute count	cDC	DC_Trait526	CD62L- monocyte AC	rs79930588	5	6308011	G	T	1.048e-06	3019	1.724	0.3525	0.0015	0.00786078	23.9039
GCST90001635	Relative count	TBNK	TB_Trait553	CD8dim NKT %lymphocyte	rs7152367	14	66292007	A	G	1.048e-06	3668	0.4611	0.09428	0.0166	0.00647886	23.9064
GCST90001850	MFI	TBNK	Blue.530.30.TBNK.trait7	CD3 on HLA DR+ CD8br	rs112025123	18	46992743	C	T	1.048e-06	3060	-0.4918	0.1005	0.0185	0.00776494	23.931
GCST90001946	MFI	Myeloid cell	Blue.780.60.MDSC.trait1	CD33 on CD14+ monocyte	rs3865444	19	51727962	A	C	1.04954e-190	1634	-1.143	0.03378	0.2121	0.412001	1143.51
GCST90001572	Absolute count	Maturation stages of T cell	MT_Trait551	TD DN (CD4-CD8-) AC	rs2442720	6	31320277	T	A	1.05099e-07	3395	-0.1651	0.03098	0.3775	0.00829609	28.3841
GCST90001737	MFI	B cell	Bcells.trait327	CD19 on naive-mature B cell	rs79856590	1	205241642	A	G	1.05099e-08	3653	0.292	0.05091	0.0609	0.00892517	32.8792
GCST90001460	Absolute count	cDC	f_DC_Trait504	Plasmacytoid DC AC	rs2545798	5	176855627	A	T	1.05201e-06	3374	0.1163	0.02379	0.4813	0.00703332	23.8843
GCST90001688	Relative count	Treg	Treg_Trait603	CD28+ CD45RA+ CD8br %T cell	rs8067835	17	31363767	G	A	1.05201e-06	3440	0.1025	0.02096	0.216	0.00690396	23.9008
GCST90001691	Relative count	Treg	Treg_Trait606	CD28+ CD45RA- CD8br %T cell	rs1722056	7	109795429	T	C	1.05201e-06	3440	0.158	0.03231	0.1831	0.00690356	23.8994
GCST90001698	Absolute count	Treg	Treg_Trait706	CD45RA+ CD28- CD8br AC	rs28914837	7	7759826	T	A	1.05201e-06	3408	35.5	7.259	0.0651	0.00696893	23.9028
GCST90001811	MFI	B cell	Bcells.trait637	CD38 on IgD+ CD24-	rs2516708	6	30228721	A	G	1.05201e-06	3656	0.1331	0.02723	0.5252	0.00649271	23.8794
GCST90001426	Relative count	B cell	BC_Trait48	IgD- CD38dim %lymphocyte	rs9520836	13	108957063	G	A	1.05201e-07	3656	0.1281	0.02404	0.5044	0.00770661	28.3786
GCST90001663	Absolute count	Treg	Treg_Trait576	CD28- CD8dim AC	rs58745116	17	33803592	A	G	1.05201e-10	3408	0.1662	0.02565	0.5219	0.0121694	41.9597
GCST90001777	MFI	B cell	Bcells.trait471	CD25 on CD24+ CD27+	rs3862036	21	44262209	A	G	1.053e-06	3657	-0.2881	0.05892	0.0424	0.0064954	23.8959
GCST90002042	MFI	Myeloid cell	Red.780.60.MDSC.trait10	CD45 on CD33br HLA DR+ CD14-	rs11234542	11	85803238	G	A	1.053e-06	1579	-0.2828	0.0577	0.1143	0.0149854	23.9915
GCST90001609	Absolute count	TBNK	TB_Trait521	CD4+ CD8dim AC	rs35046345	2	84947693	T	C	1.05499e-06	3652	-0.278	0.05685	0.0546	0.00650524	23.8996
GCST90001658	Relative count	Treg	Treg_Trait512	CD39+ CD4+ %T cell	rs12587599	14	104575130	T	C	1.05499e-06	3440	-0.191	0.03906	0.1042	0.00690296	23.8973
GCST90001859	MFI	Treg	Blue.530.30.Treg.trait2	CD3 on CD8br	rs12144916	1	167154534	G	A	1.05499e-06	2918	0.1391	0.02844	0.3494	0.00813137	23.9055
GCST90001888	MFI	Treg	Blue.585.42.Treg.trait12	CD28 on CD39+ secreting Treg	rs142863502	3	78828398	G	T	1.05499e-06	2920	0.5215	0.1066	0.0166	0.00812955	23.9164
GCST90001627	Absolute count	TBNK	TB_Trait545	HLA DR+ CD8br AC	rs73365443	12	85019560	A	G	1.054e-06	3579	0.1456	0.02977	0.2195	0.00663912	23.9068
GCST90001826	MFI	B cell	Bcells.trait785	IgD on unsw mem	rs55861228	5	2501680	C	T	1.054e-06	3636	0.247	0.05051	0.0644	0.00653384	23.9001
GCST90001826	MFI	B cell	Bcells.trait785	IgD on unsw mem	rs9267517	6	31573110	A	G	1.05512e-13	3636	-0.2671	0.03579	0.2446	0.0150868	55.6654
GCST90001485	Relative count	Treg	f_Treg_Trait508	CD39+ resting Treg % CD4 Treg	rs111534725	10	98139264	T	G	1.05512e-36	3437	0.8056	0.06291	0.0409	0.0455385	163.888
GCST90001695	Absolute count	Treg	Treg_Trait700	CD45RA- CD28- CD8br AC	rs188394601	16	70343845	G	T	1.05599e-08	3408	654.7	114.1	0.0003	0.00956838	32.9047
GCST90001955	MFI	Myeloid cell	Blue.780.60.MDSC.trait7	CD33 on Im MDSC	rs111695695	19	51897760	A	C	1.05609e-13	1554	-0.5128	0.06836	0.0772	0.0349456	56.1995
GCST90001658	Relative count	Treg	Treg_Trait512	CD39+ CD4+ %T cell	rs1410600	10	97070694	T	C	1.05609e-21	3440	-0.2419	0.0251	0.4068	0.0262903	92.8264
GCST90002054	MFI	Maturation stages of T cell	Red.780.60.MT.trait2	CD8 on CM CD8br	rs16889563	8	40408479	T	A	1.05701e-06	2910	-0.2964	0.0606	0.0545	0.00815385	23.9063
GCST90001730	MFI	B cell	Bcells.trait314	CD19 on IgD+ CD38dim	rs12216684	7	56291533	A	G	1.05801e-06	3657	0.2624	0.05367	0.0543	0.00649397	23.8906
GCST90001869	MFI	Treg	Blue.530.30.Treg.trait9	CD3 on resting Treg	rs72928038	6	90976768	A	G	1.05801e-07	2918	0.1824	0.03422	0.1991	0.00964265	28.3917
GCST90002098	MFI	Maturation stages of T cell	Violet.450.50.MT.trait1	CD45RA on naive CD4+	rs42803	2	40837037	C	G	1.05801e-09	2910	0.1609	0.02629	0.4696	0.0127082	37.4311
GCST90001828	MFI	B cell	Bcells.trait787	IgD on transitional	rs2983767	14	106226801	A	C	1.05901e-06	3657	-0.4485	0.09175	0.9795	0.00649171	23.8822
GCST90002033	MFI	Treg	Red.660.20.Treg.trait6	CD39 on granulocyte	rs445	7	92408370	T	C	1.05901e-09	2920	0.2094	0.03421	0.1974	0.0126686	37.4412
GCST90001702	MFI	B cell	Bcells.trait112	BAFF-R on CD24+ CD27+	rs146069723	22	43339331	T	C	1.05999e-32	3657	-0.574	0.04773	0.0756	0.0380427	144.545
GCST90001618	Absolute count	TBNK	TB_Trait536	HLA DR+ T cell AC	rs111481219	16	11544197	T	C	1.05e-06	3580	-0.2209	0.04518	0.0775	0.00663324	23.8922
GCST90001625	Relative count	TBNK	TB_Trait543	HLA DR+ CD4+ %T cell	rs7972178	12	14354060	T	G	1.05e-06	3595	0.1108	0.02265	0.6476	0.00661246	23.9167
GCST90001906	MFI	cDC	Blue.670.LP.cDC.trait4	CD86 on granulocyte	rs915125	6	82463376	T	C	1.05e-06	2848	0.1359	0.02778	0.4377	0.00833298	23.9149
GCST90001585	Relative count	Monocyte	N_MONO_Trait515	CD14+ CD16+ monocyte %monocyte	rs10970605	9	31933307	C	G	1.06001e-06	3629	-0.5996	0.1227	0.0107	0.0065373	23.8668
GCST90001833	MFI	cDC	Blue.530.30.cDC.trait3	CD62L on CD62L+ DC	rs150038452	21	27810403	C	G	1.06001e-06	2871	0.4093	0.0837	0.0253	0.00826032	23.8963
GCST90001842	MFI	Maturation stages of T cell	Blue.530.30.MT.trait4	CD3 on Naive CD4+	rs113208949	20	9979604	T	C	1.06001e-06	2910	0.6287	0.1285	0.0112	0.00815887	23.9212
GCST90001627	Absolute count	TBNK	TB_Trait545	HLA DR+ CD8br AC	rs1084560	16	10824872	G	A	1.06001e-07	3579	-0.1331	0.02498	0.5721	0.00787006	28.3745
GCST90001695	Absolute count	Treg	Treg_Trait700	CD45RA- CD28- CD8br AC	rs144711723	2	145836600	T	C	1.06001e-08	3408	429	74.81	0.0003	0.00955708	32.8655
GCST90001472	Absolute count	cDC	f_DC_Trait520	CD62L- CD86+ myeloid DC AC	rs162588	3	364098	A	G	1.06101e-06	3387	-0.1544	0.03158	0.2046	0.00700811	23.8899
GCST90001666	Absolute count	Treg	Treg_Trait579	CD28+ CD45RA+ CD8dim AC	rs7530076	1	195825276	A	G	1.06101e-07	3408	-0.3874	0.07271	0.9746	0.00826093	28.3711
GCST90001988	MFI	Monocyte	mono.trait21	HLA DR on CD14+ CD16- monocyte	rs1800973	12	69744014	A	C	1.06194e-11	3629	-0.3123	0.04579	0.0798	0.0126556	46.4904
GCST90002035	MFI	cDC	Red.780.60.cDC.trait1	CD80 on myeloid DC	rs71632979	1	161526397	G	A	1.06194e-25	2871	0.3323	0.0314	0.2457	0.0375447	111.918
GCST90001674	Relative count	Treg	Treg_Trait589	CD28- CD127- CD25++ CD8br %CD8br	rs75532811	12	18964607	A	G	1.06199e-06	3162	1.067	0.2182	0.0033	0.0075056	23.8971
GCST90002011	MFI	Monocyte	mono.trait6	CD64 on CD14+ CD16+ monocyte	rs627319	11	62247621	C	G	1.06199e-06	3611	0.2825	0.05778	0.951	0.00657641	23.8914
GCST90001700	Relative count	Treg	Treg_Trait708	CD45RA+ CD28- CD8br %T cell	rs75772839	10	31530534	T	C	1.06199e-07	3425	14.87	2.792	0.0007	0.00821388	28.349
GCST90001799	MFI	B cell	Bcells.trait539	CD27 on T cell	rs1801274	1	161479745	G	A	1.06292e-20	1838	-0.3112	0.03296	0.3166	0.0462583	89.0496
GCST90001518	Absolute count	Myeloid cell	MDSC_Trait13	CD33br HLA DR+ CD14- AC	rs2703989	1	90495703	T	C	1.06299e-06	1858	0.7944	0.1623	0.0105	0.0127301	23.9317
GCST90001673	Relative count	Treg	Treg_Trait588	CD28- CD127- CD25++ CD8br %T cell	rs9269118	6	32443641	A	G	1.06299e-06	3162	0.1418	0.029	0.3775	0.00750452	23.8936
GCST90001738	MFI	B cell	Bcells.trait328	CD19 on unsw mem	rs72988602	19	7114038	G	A	1.06299e-06	3656	0.1801	0.03685	0.1347	0.0064911	23.8734
GCST90002087	MFI	cDC	Violet.450.50.cDC.trait1	CD11c on myeloid DC	rs778233	5	84617476	T	C	1.06299e-06	2872	-0.1335	0.0273	0.4587	0.00825756	23.8965
GCST90002116	MFI	TBNK	Violet.510.50.TBNK.trait5	HLA DR on B cell	rs147210938	6	13892767	A	G	1.06299e-08	3060	-0.4296	0.07489	0.0332	0.0106393	32.8849
GCST90002116	MFI	TBNK	Violet.510.50.TBNK.trait5	HLA DR on B cell	rs74405933	6	14095755	A	G	1.0639e-48	3060	-0.7731	0.05178	0.0729	0.0679027	222.773
GCST90001417	Relative count	B cell	BC_Trait37	CD24+ CD27+ %B cell	rs116844769	14	65713895	A	G	1.064e-06	3657	0.2482	0.05078	0.0662	0.00649031	23.877
GCST90001590	Absolute count	TBNK	TB_ry_Trait512	CD4+ AC	rs10040274	5	114822737	A	G	1.064e-06	3652	0.132	0.02702	0.2685	0.00649258	23.8528
GCST90001688	Relative count	Treg	Treg_Trait603	CD28+ CD45RA+ CD8br %T cell	rs77458346	1	247120912	G	A	1.064e-06	3440	1.609	0.3292	0.0004	0.0068965	23.8748
GCST90001585	Relative count	Monocyte	N_MONO_Trait515	CD14+ CD16+ monocyte %monocyte	rs445	7	92408370	T	C	1.064e-07	3629	0.1652	0.03101	0.1941	0.00775973	28.3646
GCST90001467	Relative count	cDC	f_DC_Trait515	CD86+ plasmacytoid DC %DC	rs9513487	13	99428046	G	T	1.065e-06	3410	0.131	0.0268	0.326	0.00695803	23.8791
GCST90001637	Relative count	TBNK	TB_Trait555	DN (CD4-CD8-) NKT %T cell	rs188455143	2	179782799	A	G	1.065e-06	3668	0.3624	0.07414	0.029	0.00647176	23.88
GCST90002105	MFI	cDC	Violet.510.50.cDC.trait3	HLA DR on plasmacytoid DC	rs146863538	19	19396439	C	A	1.065e-06	2872	1.974	0.4037	0.001	0.00825642	23.8932
GCST90001526	Relative count	Myeloid cell	MDSC_Trait26	CD33dim HLA DR+ CD11b+ %CD33dim HLA DR+	rs35006063	1	105261254	T	C	1.06601e-06	1858	-0.9307	0.1901	0.0073	0.0127363	23.9435
GCST90001567	Relative count	Maturation stages of T cell	MT_Trait546	Naive DN (CD4-CD8-) %DN	rs140929446	7	57131203	A	C	1.06601e-06	3427	-0.2442	0.04996	0.0598	0.00692333	23.8777
GCST90001698	Absolute count	Treg	Treg_Trait706	CD45RA+ CD28- CD8br AC	rs191331192	4	160795044	T	C	1.06601e-06	3408	106.6	21.82	0.007	0.00695464	23.8534
GCST90001867	MFI	Treg	Blue.530.30.Treg.trait7	CD3 on CD4+	rs185805208	6	118163760	A	C	1.06601e-06	2919	-0.6438	0.1317	0.0104	0.00811999	23.8799
GCST90001733	MFI	B cell	Bcells.trait320	CD19 on IgD- CD38-	rs7189927	16	28913787	C	T	1.06601e-08	3657	0.1434	0.025	0.5982	0.00891669	32.8837
GCST90001698	Absolute count	Treg	Treg_Trait706	CD45RA+ CD28- CD8br AC	rs78881177	11	127881478	C	A	1.06611e-11	3408	297	43.55	0.0016	0.0134633	46.4817
GCST90001803	MFI	B cell	Bcells.trait566	CD27 on IgD- CD38br	rs2250246	12	6553016	G	A	1.06611e-11	3642	-0.1679	0.02462	0.534	0.0126088	46.4822
GCST90001751	MFI	B cell	Bcells.trait383	CD20 on IgD+ CD38br	rs139106	22	44569390	A	G	1.06699e-06	3657	-0.194	0.0397	0.1043	0.0064874	23.8663
GCST90002054	MFI	Maturation stages of T cell	Red.780.60.MT.trait2	CD8 on CM CD8br	rs56214822	2	53947717	C	G	1.06699e-06	2910	0.1679	0.03435	0.2067	0.00814336	23.8753
GCST90001483	Absolute count	Treg	f_Treg_Trait506	CD39+ resting Treg AC	rs143132810	10	96890004	C	T	1.06709e-15	3405	0.6358	0.0789	0.0263	0.018714	64.8981
GCST90001414	Absolute count	B cell	BC_Trait34	IgD- CD24- AC	rs7982713	13	71376322	G	A	1.068e-06	3656	-0.1482	0.03033	0.2157	0.00648811	23.8624
GCST90002032	MFI	Treg	Red.660.20.Treg.trait5	CD39 on CD39+ CD4+	rs10883000	10	99565268	C	T	1.068e-07	2920	0.1502	0.02818	0.5628	0.00963541	28.3897
GCST90001513	Absolute count	Treg	f_Treg_Trait542	CD4 Treg AC	rs78334049	14	93385046	A	G	1.06901e-06	3405	0.1988	0.04067	0.1051	0.00696836	23.8797
GCST90001700	Relative count	Treg	Treg_Trait708	CD45RA+ CD28- CD8br %T cell	rs139329941	3	166969119	T	C	1.06901e-06	3425	5.185	1.061	0.0047	0.0069245	23.8678
GCST90001839	MFI	Maturation stages of T cell	Blue.530.30.MT.trait11	CD3 on EM CD8br	rs17879522	2	215812660	T	C	1.06901e-06	2912	0.1417	0.02899	0.3532	0.00813773	23.8751
GCST90001711	MFI	B cell	Bcells.trait148	BAFF-R on IgD- CD27-	rs191405504	22	41305796	T	A	1.06905e-19	3657	-0.5312	0.05816	0.0535	0.0223022	83.3738
GCST90001476	Relative count	TBNK	f_MONO_Trait504	HLA DR++ monocyte %leukocyte	rs62395272	6	31394424	T	C	1.06999e-06	3595	-0.1829	0.03742	0.2819	0.00660153	23.8769
GCST90001697	Relative count	Treg	Treg_Trait702	CD45RA- CD28- CD8br %T cell	rs77920451	20	55040109	G	A	1.06999e-06	3425	2.216	0.4534	0.0187	0.00692624	23.8739
GCST90001798	MFI	B cell	Bcells.trait537	CD27 on CD24+ CD27+	rs75918255	3	32945761	A	G	1.07103e-13	3657	0.5011	0.06717	0.035	0.0149904	55.6238
GCST90001766	MFI	B cell	Bcells.trait439	CD24 on IgD+ CD38-	rs792792	17	51153533	T	C	1.07199e-06	3638	-0.1949	0.03989	0.885	0.00651917	23.8592
GCST90001777	MFI	B cell	Bcells.trait471	CD25 on CD24+ CD27+	rs12192925	6	37488754	T	C	1.07199e-06	3657	0.1224	0.02505	0.5633	0.00648629	23.8622
GCST90001985	MFI	Monocyte	mono.trait17	CD40 on monocytes	rs60629714	9	95889160	C	T	1.07199e-06	3629	0.1562	0.03198	0.1835	0.00653089	23.8433
GCST90001524	Absolute count	Myeloid cell	MDSC_Trait24	Gr MDSC AC	rs78384212	14	60291874	T	C	1.071e-06	1856	0.3493	0.07136	0.0523	0.012745	23.9342
GCST90001675	Absolute count	Treg	Treg_Trait590	CD28- CD127- CD25++ CD8br AC	rs12450916	17	74615933	T	C	1.071e-06	3130	0.1237	0.02531	0.5425	0.00757372	23.8714
GCST90001700	Relative count	Treg	Treg_Trait708	CD45RA+ CD28- CD8br %T cell	rs150287087	6	125051261	C	G	1.071e-06	3425	11.37	2.328	0.0007	0.0069164	23.8397
GCST90001729	MFI	B cell	Bcells.trait313	CD19 on IgD+ CD38br	rs144743804	1	207018206	A	G	1.07201e-11	3657	0.6138	0.09002	0.0197	0.0125535	46.4663
GCST90001750	MFI	B cell	Bcells.trait382	CD20 on IgD+ CD38- unsw mem	rs140761841	4	747378	T	C	1.07399e-06	1836	0.9911	0.2025	0.0065	0.012879	23.9283
GCST90001784	MFI	B cell	Bcells.trait496	CD25 on IgD+ CD38dim	rs3793662	9	95886051	T	C	1.07399e-07	3657	-0.1575	0.02958	0.7759	0.00769283	28.3353
GCST90001698	Absolute count	Treg	Treg_Trait706	CD45RA+ CD28- CD8br AC	rs201928503	11	43037421	A	T	1.07399e-09	3408	106.4	17.4	0.0106	0.0108529	37.3706
GCST90001698	Absolute count	Treg	Treg_Trait706	CD45RA+ CD28- CD8br AC	rs146937045	14	46740502	G	T	1.07399e-13	3408	399.5	53.53	0.0018	0.0160805	55.6652
GCST90001537	Absolute count	Maturation stages of T cell	MT_Trait503	CM CD4+ AC	rs76664097	5	178428451	A	G	1.073e-07	3395	-0.6098	0.1145	0.0115	0.00828535	28.3471
GCST90002007	MFI	Monocyte	mono.trait50	HLA DR on CD14+ CD16+ monocyte	rs9275511	6	32674329	A	G	1.073e-35	3618	0.3664	0.02907	0.6053	0.042062	158.774
GCST90001957	MFI	Myeloid cell	Blue.780.60.MDSC.trait9	CD33 on CD33br HLA DR+ CD14-	rs7351079	19	51574038	G	A	1.07498e-15	1578	-0.3413	0.04213	0.2617	0.0399288	65.5449
GCST90001491	Relative count	Treg	f_Treg_Trait514	CD39+ activated Treg %CD4 Treg	rs141018090	10	98169221	T	G	1.07597e-15	3437	0.4456	0.05532	0.0528	0.0185278	64.8445
GCST90001621	Absolute count	TBNK	TB_Trait539	NKT AC	rs117047316	6	100317414	T	C	1.07599e-06	3653	0.29	0.05936	0.048	0.00649128	23.8545
GCST90001780	MFI	B cell	Bcells.trait492	CD25 on IgD+ CD38-	rs77154655	3	16255245	C	T	1.07599e-07	3642	-0.2911	0.05468	0.0524	0.00772184	28.3262
GCST90002119	MFI	Treg	Violet.510.50.Treg.trait3	CD8 on CD28+ CD45RA+ CD8br	rs13024436	2	86534521	A	G	1.07599e-08	2920	0.1591	0.02774	0.3759	0.0111399	32.8723
GCST90001828	MFI	B cell	Bcells.trait787	IgD on transitional	rs118171108	17	3853980	C	G	1.075e-06	3657	0.3961	0.08107	0.0242	0.00648543	23.859
GCST90001695	Absolute count	Treg	Treg_Trait700	CD45RA- CD28- CD8br AC	rs187115825	6	382181	A	G	1.078e-09	3408	389.5	63.7	0.0006	0.0108517	37.3664
GCST90001801	MFI	B cell	Bcells.trait563	CD27 on IgD+ CD38- unsw mem	rs35574803	3	32533246	C	T	1.07994e-38	1836	0.9344	0.07016	0.0564	0.0880972	177.179
GCST90001419	Relative count	B cell	BC_Trait39	CD20- %B cell	rs187723151	1	242186219	A	G	1.07999e-06	3658	-0.9447	0.1934	0.004	0.00648049	23.8472
GCST90001411	Relative count	B cell	BC_Trait31	IgD+ CD24+ %B cell	rs76477280	13	50147180	G	A	1.07999e-07	3657	0.4747	0.08918	0.0206	0.00768824	28.3182
GCST90001565	Relative count	Maturation stages of T cell	MT_Trait544	CM DN (CD4-CD8-) %T cell	rs2363876	1	61776742	T	C	1.079e-06	3427	0.1288	0.02635	0.226	0.00692371	23.879
GCST90001600	Absolute count	TBNK	TB_Trait501	Leukocyte AC	rs11725186	4	94012466	A	T	1.079e-06	3653	0.3931	0.08048	0.0229	0.00648863	23.8447
GCST90001478	Relative count	Treg	f_Treg_Trait501	CD4 Treg %CD4	rs2909902	19	47667326	A	T	1.08101e-06	3437	-0.1357	0.02779	0.2784	0.0068897	23.8303
GCST90001489	Absolute count	Treg	f_Treg_Trait512	CD39+ activated Treg AC	rs139577399	7	23203415	C	T	1.08101e-06	3405	-0.3155	0.06457	0.0414	0.00696283	23.8606
GCST90001529	Absolute count	Myeloid cell	MDSC_Trait3	CD66b++ myeloid cell AC	rs11218704	11	122458787	G	A	1.08101e-06	1858	0.3401	0.06951	0.0584	0.0127208	23.9139
GCST90001698	Absolute count	Treg	Treg_Trait706	CD45RA+ CD28- CD8br AC	rs76230052	8	131835695	C	T	1.08101e-06	3408	185.6	37.99	0.0021	0.00695483	23.8541
GCST90001980	MFI	Monocyte	mono.trait10	CD40 on CD14+ CD16- monocyte	rs112876754	12	54934521	G	A	1.08101e-06	3629	0.3229	0.06611	0.0375	0.00653084	23.8431
GCST90001409	Absolute count	B cell	BC_Trait28	Naive-mature B cell AC	rs34764986	20	59926554	C	T	1.08201e-06	3656	-0.2347	0.04805	0.0699	0.00648348	23.8452
GCST90001432	Relative count	B cell	BC_Trait54	Unsw Mem %lymphocyte	rs8014978	14	94936964	C	T	1.08201e-06	3656	-0.1203	0.02463	0.5737	0.00648293	23.8432
GCST90001628	Relative count	TBNK	TB_Trait546	HLA DR+ CD8br %T cell	rs138678763	8	11817727	C	T	1.08201e-06	3595	-0.8053	0.1649	0.005	0.00659028	23.8359
GCST90001852	MFI	Treg	Blue.530.30.Treg.trait10	CD3 on CD39+ resting Treg	rs16859347	1	167603757	C	T	1.08201e-06	2649	0.2106	0.0431	0.1166	0.00893271	23.858
GCST90001697	Relative count	Treg	Treg_Trait702	CD45RA- CD28- CD8br %T cell	rs2977034	8	88503714	T	C	1.08201e-08	3425	9.254	1.615	0.0015	0.00949533	32.8141
GCST90001643	Relative count	TBNK	TB_Trait564	B cell % CD3- lymphocyte	rs9916257	17	33797371	T	G	1.08393e-12	3669	0.1693	0.0237	0.5685	0.0137174	51.0012
GCST90001415	Relative count	B cell	BC_Trait35	IgD+ CD24- %B cell	rs11184230	1	105159724	T	C	1.083e-06	3657	-0.1946	0.03983	0.1095	0.00648507	23.8576
GCST90001434	Relative count	B cell	BC_Trait56	Sw mem %lymphocyte	rs118076634	11	94589940	T	C	1.083e-06	3656	1.115	0.2283	0.0025	0.00648198	23.8397
GCST90001791	MFI	B cell	Bcells.trait508	CD25 on naive-mature B cell	rs77869769	11	70397340	C	T	1.083e-06	3657	0.8238	0.1687	0.0051	0.00647837	23.8328
GCST90002086	Morphological parameter	TBNK	SSC.TBNK.trait9	SSC-A on HLA DR+ CD8br	rs2147883	10	68734898	G	T	1.083e-06	3060	-0.9571	0.1959	0.9954	0.00774016	23.854
GCST90002090	MFI	cDC	Violet.450.50.cDC.trait4	CD11c on granulocyte	rs11719519	3	186104558	T	C	1.083e-06	2850	0.167	0.03417	0.7893	0.00831139	23.8692
GCST90001702	MFI	B cell	Bcells.trait112	BAFF-R on CD24+ CD27+	rs117086217	22	39876838	G	A	1.08493e-13	3657	-0.5014	0.06723	0.0343	0.0149817	55.591
GCST90001520	Absolute count	Myeloid cell	MDSC_Trait15	CD33br HLA DR+ CD14dim AC	rs3865444	19	51727962	A	C	1.08493e-16	1858	-0.3278	0.03915	0.2131	0.03636	70.0304
GCST90001672	Absolute count	Treg	Treg_Trait587	CD39+ CD8br AC	rs149574697	18	67477449	T	C	1.084e-06	3408	0.4576	0.09369	0.018	0.00695115	23.8413
GCST90001695	Absolute count	Treg	Treg_Trait700	CD45RA- CD28- CD8br AC	rs150427323	11	118189351	A	G	1.08593e-12	3408	352.4	49.32	0.0007	0.0147594	51.0236
GCST90001666	Absolute count	Treg	Treg_Trait579	CD28+ CD45RA+ CD8dim AC	rs56112048	3	137006597	A	C	1.085e-06	3408	-0.1157	0.02368	0.3385	0.0069562	23.8588
GCST90001695	Absolute count	Treg	Treg_Trait700	CD45RA- CD28- CD8br AC	rs139889394	1	41963906	C	T	1.085e-06	3408	378	77.39	0.0003	0.0069516	23.8429
GCST90002006	MFI	Monocyte	mono.trait48	CD64 on monocyte	rs587759315	1	121480104	T	G	1.085e-07	3622	-0.6364	0.1196	0.0163	0.00775654	28.2982
GCST90001391	Relative count	B cell	BC_Trait1	IgD+ %B cell	rs72757888	1	233045963	T	C	1.086e-06	3658	0.5864	0.1201	0.01	0.00647496	23.8267
GCST90001425	Relative count	B cell	BC_Trait47	IgD- CD38br %lymphocyte	rs7294591	12	52932031	T	C	1.086e-06	3656	0.1168	0.02391	0.5412	0.00648477	23.85
GCST90001647	Relative count	TBNK	TB_Trait568	NK %lymphocyte	rs2433423	11	86428029	C	T	1.086e-06	3669	-0.4268	0.0874	0.0177	0.0064575	23.8336
GCST90001811	MFI	B cell	Bcells.trait637	CD38 on IgD+ CD24-	rs11042077	11	8825966	A	G	1.086e-06	3656	0.1233	0.02525	0.4943	0.00647998	23.8323
GCST90001588	Relative count	TBNK	RATIO_CD3_B	T/B	rs142089808	11	116171120	G	A	1.086e-07	3653	1.056	0.1984	0.0037	0.00769555	28.3144
GCST90001698	Absolute count	Treg	Treg_Trait706	CD45RA+ CD28- CD8br AC	rs184350274	2	228724105	C	T	1.086e-07	3408	207.3	38.94	0.0021	0.00824728	28.3238
GCST90001831	MFI	cDC	Blue.530.30.cDC.trait1	CD62L on CD62L+ myeloid DC	rs12075684	1	169620673	G	A	1.086e-10	2872	0.1927	0.02975	0.2561	0.0143981	41.9263
GCST90001413	Relative count	B cell	BC_Trait33	IgD- CD24- %B cell	rs145137909	2	215618238	A	G	1.087e-06	3657	-2.77	0.5672	0.0004	0.00647946	23.8369
GCST90001547	Relative count	Maturation stages of T cell	MT_Trait513	TD CD4+ %T cell	rs1897327	2	38966307	C	T	1.087e-06	3427	0.1445	0.02959	0.7505	0.00691067	23.8337
GCST90001768	MFI	B cell	Bcells.trait442	CD24 on IgD+ CD38br	rs7781145	7	23626602	A	C	1.087e-06	3655	-0.1421	0.0291	0.2397	0.00648173	23.8322
GCST90001499	Relative count	Treg	f_Treg_Trait522	Activated & resting Treg % CD4 Treg	rs7893324	10	6111075	C	T	1.088e-06	3437	-0.1646	0.03371	0.1562	0.00688907	23.8281
GCST90001695	Absolute count	Treg	Treg_Trait700	CD45RA- CD28- CD8br AC	rs191357081	22	41021471	G	A	1.088e-06	3408	263.2	53.88	0.0007	0.00695323	23.8485
GCST90001695	Absolute count	Treg	Treg_Trait700	CD45RA- CD28- CD8br AC	rs117475878	14	32709998	T	C	1.088e-07	3408	159.2	29.91	0.0022	0.00824439	28.3138
GCST90001429	Relative count	B cell	BC_Trait50	IgD+ CD38br %lymphocyte	rs11068290	12	110228055	T	C	1.08901e-06	3656	0.3875	0.07937	0.0231	0.00647742	23.8228
GCST90001869	MFI	Treg	Blue.530.30.Treg.trait9	CD3 on resting Treg	rs73099996	7	52060488	A	G	1.08901e-06	2918	-0.2766	0.05662	0.068	0.00811226	23.8488
GCST90002099	MFI	Maturation stages of T cell	Violet.450.50.MT.trait2	CD4RA on TD CD4+	rs7559619	2	38892207	G	A	1.08993e-13	2903	-0.2144	0.02871	0.3455	0.0188483	55.7293
GCST90001570	Relative count	Maturation stages of T cell	MT_Trait549	EM DN (CD4-CD8-) %DN	rs6729180	2	38920621	T	C	1.08993e-14	3427	-0.2034	0.0262	0.3844	0.0172828	60.2346
GCST90001820	MFI	B cell	Bcells.trait775	IgD on IgD+ CD24+	rs7746553	6	31895973	G	C	1.09001e-07	3656	-0.1593	0.02993	0.3559	0.00768882	28.3126
GCST90001695	Absolute count	Treg	Treg_Trait700	CD45RA- CD28- CD8br AC	rs116848911	14	79042294	A	G	1.09099e-06	3408	110	22.52	0.0029	0.00695215	23.8448
GCST90001727	MFI	B cell	Bcells.trait311	CD19 on IgD+ CD38- naive	rs12451409	17	45544856	G	A	1.09099e-06	1830	-0.1632	0.03336	0.5544	0.0129091	23.9064
GCST90001392	Absolute count	B cell	BC_Trait10	IgD+ CD38br AC	rs76112278	4	15915069	A	G	1.09099e-07	3656	-0.4579	0.08605	0.0194	0.00768569	28.301
GCST90001987	MFI	Monocyte	mono.trait2	CD64 on CD14+ CD16- monocyte	rs145828126	1	120233380	A	G	1.09099e-08	3622	-0.3359	0.05863	0.0478	0.00898078	32.805
GCST90001698	Absolute count	Treg	Treg_Trait706	CD45RA+ CD28- CD8br AC	rs377446032	2	97762985	G	T	1.09194e-14	3408	419.8	54.08	0.0013	0.017374	60.2222
GCST90001703	MFI	B cell	Bcells.trait137	BAFF-R on IgD+ CD24+	rs5758649	22	42605548	T	C	1.09194e-38	3657	-0.5902	0.04484	0.0871	0.0452314	173.153
GCST90001430	Relative count	B cell	BC_Trait51	IgD+ CD38dim %lymphocyte	rs74151247	10	97801073	A	C	1.09199e-06	3656	0.348	0.07127	0.0302	0.00647912	23.8291
GCST90001571	Relative count	Maturation stages of T cell	MT_Trait550	EM DN (CD4-CD8-) %T cell	rs116877116	8	135490341	A	G	1.09199e-06	3427	0.1973	0.04041	0.1008	0.00690799	23.8245
GCST90001937	MFI	Treg	Blue.780.60.CD25.trait3	CD25 on resting Treg	rs12722600	10	6054765	T	C	1.09199e-10	3434	0.3212	0.04962	0.0705	0.0120551	41.8779
GCST90001439	Relative count	B cell	BC_Trait61	IgD+ CD24+ %lymphocyte	rs12874404	13	108993494	G	A	1.09295e-18	3656	0.2335	0.02632	0.3256	0.0210739	78.6619
GCST90001716	MFI	B cell	Bcells.trait156	BAFF-R on naive-mature B cell	rs149806587	22	40774205	G	A	1.09295e-19	3657	-0.5248	0.05747	0.0526	0.022294	83.3427
GCST90002102	MFI	Treg	Violet.450.50.Treg.trait2	CD45RA on resting Treg	rs140807368	1	194379933	T	A	1.093e-06	2919	0.827	0.1693	0.0053	0.00810825	23.8451
GCST90001462	Absolute count	cDC	f_DC_Trait508	CD62L- DC AC	rs116910026	11	19877912	T	C	1.09401e-06	3387	0.2767	0.05667	0.0512	0.00698957	23.8262
GCST90001824	MFI	B cell	Bcells.trait780	IgD on IgD+ CD38br	rs12436535	14	106407257	A	G	1.09401e-07	3656	0.2501	0.04699	0.1358	0.00768879	28.3125
GCST90002085	Morphological parameter	TBNK	SSC.TBNK.trait8	SSC-A on HLA DR+ CD4+	rs78131752	6	63218235	T	C	1.09401e-07	3060	1.227	0.2305	0.0039	0.00917535	28.318
GCST90001418	Absolute count	B cell	BC_Trait38	CD24+ CD27+ AC	rs17708396	5	148410250	A	C	1.09499e-06	3656	2.539	0.5201	0.0005	0.00647625	23.8185
GCST90001864	MFI	Treg	Blue.530.30.Treg.trait4	CD3 on CD28+ CD45RA+ CD8br	rs2995089	1	167431193	A	G	1.09648e-115	2919	0.6021	0.02516	0.4466	0.164014	572.293
GCST90002016	MFI	cDC	Red.660.20.cDC.trait4	CCR2 on CD62L+ plasmacytoid DC	rs143407337	7	1095701	T	C	1.09698e-12	2871	0.2427	0.03394	0.2142	0.0174991	51.0991
GCST90001402	Relative count	B cell	BC_Trait21	Sw mem %B cell	rs9265880	6	31313054	C	T	1.096e-06	3657	-0.1543	0.0316	0.4717	0.00647754	23.8298
GCST90001592	Absolute count	TBNK	TB_ry_Trait515	CD8br AC	rs1550856	8	117805397	G	A	1.096e-06	3652	-0.1417	0.02903	0.7751	0.00648173	23.8126
GCST90002068	MFI	Treg	Red.780.60.Treg.trait7	CD4 on secreting Treg	rs79998393	10	25354093	A	C	1.096e-06	2920	1.57	0.3215	0.0017	0.00810069	23.8309
GCST90001620	Relative count	TBNK	TB_Trait538	HLA DR+ T cell%lymphocyte	rs62029480	16	10651993	T	C	1.096e-08	3596	0.4397	0.07676	0.0236	0.00904229	32.7945
GCST90001483	Absolute count	Treg	f_Treg_Trait506	CD39+ resting Treg AC	rs185474383	10	96311553	T	G	1.096e-09	3405	0.5292	0.08658	0.021	0.010853	37.3379
GCST90001643	Relative count	TBNK	TB_Trait564	B cell % CD3- lymphocyte	rs77438219	5	66776987	A	G	1.09701e-06	3669	1.16	0.2377	0.0022	0.00644911	23.8024
GCST90002050	MFI	Myeloid cell	Red.780.60.MDSC.trait5	CD45 on CD33dim HLA DR-	rs28527224	4	125843057	A	G	1.09701e-06	1559	0.5283	0.108	0.0298	0.0151165	23.8977
GCST90001842	MFI	Maturation stages of T cell	Blue.530.30.MT.trait4	CD3 on Naive CD4+	rs62035375	16	2872116	C	G	1.09799e-06	2910	0.1419	0.02906	0.6845	0.00812712	23.8273
GCST90001553	Relative count	Maturation stages of T cell	MT_Trait527	Naive CD8br %T cell	rs116590755	2	173592729	T	G	1.09901e-06	3427	-2.257	0.4624	0.0003	0.00690406	23.8108
GCST90001790	MFI	B cell	Bcells.trait506	CD25 on memory B cell	rs1660369	1	214407674	T	C	1.09901e-06	3657	0.2747	0.05627	0.9512	0.00647467	23.8191
GCST90001868	MFI	Treg	Blue.530.30.Treg.trait8	CD3 on CD4 Treg	rs6697436	1	26545277	C	T	1.09901e-06	2919	-0.2029	0.04155	0.1208	0.00810316	23.83
GCST90001472	Absolute count	cDC	f_DC_Trait520	CD62L- CD86+ myeloid DC AC	rs147678401	1	161035780	A	G	1.09901e-07	3387	0.3417	0.06421	0.0437	0.00829189	28.3027
GCST90001654	Absolute count	Treg	Treg_Trait506	CD28- DN (CD4-CD8-) AC	rs137931178	6	32329150	G	A	1.09901e-07	3408	-0.201	0.03778	0.1797	0.00823714	28.2887
GCST90001785	MFI	B cell	Bcells.trait500	CD25 on IgD- CD24-	rs147487472	10	6191376	A	C	1.09901e-07	3649	0.3278	0.06162	0.0412	0.00769565	28.2837
GCST90002047	MFI	Myeloid cell	Red.780.60.MDSC.trait16	CD45 on Gr MDSC	rs2197801	2	177451264	G	A	1.09999e-06	1244	0.1994	0.04072	0.4381	0.0189114	23.9407
GCST90001758	MFI	B cell	Bcells.trait395	CD20 on memory B cell	rs1569590	6	15898884	G	A	1.09999e-09	3657	0.2257	0.03693	0.8748	0.0101104	37.3308
GCST90001704	MFI	B cell	Bcells.trait138	BAFF-R on IgD+ CD24-	rs76146864	22	40246055	T	C	1.10002e-20	3657	-0.7283	0.07763	0.0264	0.0235022	87.9678
GCST90001506	Relative count	Treg	f_Treg_Trait535	CD25hi %T cell	rs419099	5	102089442	G	A	1.10101e-06	3437	-0.1445	0.02961	0.2912	0.00688146	23.8016
GCST90001869	MFI	Treg	Blue.530.30.Treg.trait9	CD3 on resting Treg	rs1324073	6	88822616	C	G	1.10101e-06	2918	-0.1407	0.0288	0.652	0.00811298	23.8509
GCST90001978	Morphological parameter	TBNK	FSC.TBNK.trait9	FSC-A on HLA DR+ CD8br	rs62074941	18	3123416	G	A	1.10101e-07	3060	-0.1696	0.03186	0.2149	0.00917562	28.3189
GCST90001513	Absolute count	Treg	f_Treg_Trait542	CD4 Treg AC	rs145600407	13	19280601	T	C	1.102e-06	3405	-0.4993	0.1023	0.0206	0.00694747	23.8077
GCST90001698	Absolute count	Treg	Treg_Trait706	CD45RA+ CD28- CD8br AC	rs73412501	6	39011539	T	A	1.102e-07	3408	85.58	16.08	0.0134	0.00824287	28.3085
GCST90001979	MFI	Monocyte	mono.trait1	CD16 on CD14- CD16+ monocyte	rs12239946	1	160319055	C	T	1.102e-07	3620	0.2423	0.04555	0.0827	0.00775604	28.2807
GCST90001513	Absolute count	Treg	f_Treg_Trait542	CD4 Treg AC	rs61839660	10	6094697	T	C	1.10301e-06	3405	0.2717	0.05567	0.0542	0.00694692	23.8057
GCST90001921	MFI	TBNK	Blue.670.LP.TBNK.trait9	CD45 on HLA DR+ CD8br	rs185352219	3	129008805	T	C	1.10301e-06	3060	0.7788	0.1595	0.0074	0.00773105	23.8257
GCST90001848	MFI	TBNK	Blue.530.30.TBNK.trait5	CD3 on NKT	rs13345102	19	17535188	T	C	1.10301e-07	3113	0.1706	0.03205	0.2067	0.00901961	28.3154
GCST90001666	Absolute count	Treg	Treg_Trait579	CD28+ CD45RA+ CD8dim AC	rs541367304	1	198283058	A	G	1.10306e-20	3408	2.141	0.2281	0.0032	0.0251999	88.0497
GCST90002105	MFI	cDC	Violet.510.50.cDC.trait3	HLA DR on plasmacytoid DC	rs11644019	16	10863414	T	C	1.10408e-13	2872	-0.291	0.03898	0.1398	0.0190358	55.6929
GCST90001695	Absolute count	Treg	Treg_Trait700	CD45RA- CD28- CD8br AC	rs3133836	8	104363338	C	T	1.10499e-06	3408	24.38	4.994	0.0789	0.00694455	23.8186
GCST90001723	MFI	B cell	Bcells.trait283	CD19 on CD24+ CD27+	rs1439005	3	61094800	C	G	1.10499e-06	3656	-0.1201	0.0246	0.4587	0.0064772	23.822
GCST90001942	MFI	Treg	Blue.780.60.CD25.trait8	CD25 on CD39+ secreting Treg	rs114116419	1	24521634	C	T	1.10499e-06	3435	-0.472	0.0967	0.0173	0.00688815	23.811
GCST90001698	Absolute count	Treg	Treg_Trait706	CD45RA+ CD28- CD8br AC	rs113369914	20	21420694	T	C	1.10499e-08	3408	214.8	37.5	0.0021	0.00953554	32.7907
GCST90001818	MFI	B cell	Bcells.trait649	CD38 on IgD+	rs12435334	14	38169407	A	C	1.104e-06	3658	0.1246	0.02554	0.443	0.00646449	23.7879
GCST90001996	MFI	Monocyte	mono.trait35	CX3CR1 on CD14+ CD16+ monocyte	rs143002526	3	184649632	A	T	1.104e-06	3579	-0.55	0.1127	0.0133	0.00661052	23.8032
GCST90002029	MFI	Treg	Red.660.20.Treg.trait1	CD39 on CD39+ CD8br	rs8178474	21	34649337	G	A	1.104e-06	2915	0.2226	0.04559	0.1002	0.00811213	23.8239
GCST90001698	Absolute count	Treg	Treg_Trait706	CD45RA+ CD28- CD8br AC	rs12501785	4	180565400	A	G	1.1051e-45	3408	620.5	43.09	0.0013	0.057356	207.241
GCST90001596	Absolute count	TBNK	TB_ry_Trait524	CD8dim AC	rs80109323	10	133227859	T	C	1.10601e-06	3652	1.635	0.335	0.0012	0.00648025	23.8072
GCST90001730	MFI	B cell	Bcells.trait314	CD19 on IgD+ CD38dim	rs142109788	1	149815561	G	A	1.10601e-06	3657	-1.903	0.39	0.001	0.00646852	23.7964
GCST90001984	MFI	Monocyte	mono.trait16	HLA DR on CD14- CD16+ monocyte	rs56353032	20	17369072	T	A	1.10601e-06	3621	-0.175	0.03586	0.139	0.00653401	23.8021
GCST90002031	MFI	Treg	Red.660.20.Treg.trait3	CD39 on CD39+ secreting Treg	rs557334	10	99765397	C	T	1.10601e-06	2920	-0.1448	0.02967	0.3598	0.00809079	23.8015
GCST90001780	MFI	B cell	Bcells.trait492	CD25 on IgD+ CD38-	rs41295093	10	6120173	A	G	1.10688e-25	3642	0.4244	0.0402	0.1068	0.0296939	111.394
GCST90001591	Relative count	TBNK	TB_ry_Trait513	CD4+ %T cell	rs13210358	6	102272234	T	C	1.10701e-06	3668	-0.3507	0.07187	0.0315	0.00644966	23.7979
GCST90001641	Relative count	TBNK	TB_Trait562	CD3- lymphocyte %leukocyte	rs1649973	10	83888949	G	A	1.10701e-06	3669	-0.1762	0.0361	0.8609	0.00645118	23.8101
GCST90001478	Relative count	Treg	f_Treg_Trait501	CD4 Treg %CD4	rs1571025	10	6134869	G	A	1.10892e-12	3437	0.2422	0.0339	0.1766	0.0146341	51.0148
GCST90001629	Relative count	TBNK	TB_Trait547	HLA DR+ CD8br %lymphocyte	rs9378213	6	32448398	G	T	1.10892e-12	3595	0.2165	0.03031	0.3057	0.0139935	50.992
GCST90001968	Morphological parameter	TBNK	FSC.TBNK.trait10	FSC-A on B cell	rs6041273	20	12321372	A	G	1.108e-06	3112	0.1286	0.02634	0.4913	0.00760146	23.8216
GCST90002085	Morphological parameter	TBNK	SSC.TBNK.trait8	SSC-A on HLA DR+ CD4+	rs13159652	5	86130997	T	C	1.108e-06	3060	-0.1566	0.03208	0.2088	0.00772724	23.8139
GCST90001719	MFI	B cell	Bcells.trait160	BAFF-R on IgD+	rs76146864	22	40246055	T	C	1.10994e-19	3658	-0.7095	0.07772	0.0264	0.0222747	83.2917
GCST90001639	Absolute count	TBNK	TB_Trait560	CD3- lymphocyte AC	rs9894744	17	72932879	A	C	1.10999e-06	3653	-0.1278	0.02618	0.318	0.0064811	23.8169
GCST90002090	MFI	cDC	Violet.450.50.cDC.trait4	CD11c on granulocyte	rs12122013	1	162860370	C	T	1.10999e-06	2850	-0.1452	0.02974	0.6593	0.00829448	23.8203
GCST90001695	Absolute count	Treg	Treg_Trait700	CD45RA- CD28- CD8br AC	rs62409210	4	25412773	A	G	1.10999e-08	3408	610.4	106.6	0.0001	0.00952921	32.7687
GCST90001548	Absolute count	Maturation stages of T cell	MT_Trait522	CM CD8br AC	rs9924010	16	7398995	A	G	1.109e-06	3395	-0.2046	0.04192	0.0851	0.00696775	23.8074
GCST90001884	MFI	TBNK	Blue.585.42.TBNK.trait2	CD16-CD56 on NK	rs148849191	11	113153223	T	C	1.109e-10	3113	-0.7822	0.1208	0.0124	0.0132896	41.9008
GCST90002069	MFI	Treg	Red.780.60.Treg.trait8	CD4 on CD39+ secreting Treg	rs9263475	6	31050348	G	A	1.11096e-12	2920	0.2076	0.02905	0.4865	0.017189	51.0346
GCST90001402	Relative count	B cell	BC_Trait21	Sw mem %B cell	rs140191306	9	2570753	T	C	1.11199e-06	3657	-0.4624	0.09477	0.0179	0.00646772	23.7934
GCST90001415	Relative count	B cell	BC_Trait35	IgD+ CD24- %B cell	rs7412746	1	150860471	T	C	1.11199e-06	3657	0.1263	0.02588	0.5153	0.00647044	23.8035
GCST90001496	Relative count	Treg	f_Treg_Trait519	CD39+ secreting Treg %secreting Treg	rs118111902	11	19624351	C	G	1.11199e-06	3437	0.466	0.09549	0.0179	0.00688141	23.8014
GCST90001501	Absolute count	Treg	f_Treg_Trait527	Activated & secreting Treg AC	rs1268153	6	109035696	A	G	1.11199e-06	3405	0.8482	0.1738	0.0053	0.00694629	23.8036
GCST90001571	Relative count	Maturation stages of T cell	MT_Trait550	EM DN (CD4-CD8-) %T cell	rs78522661	5	179850567	T	C	1.11199e-06	3427	0.1964	0.04026	0.0976	0.0068963	23.7838
GCST90001735	MFI	B cell	Bcells.trait322	CD19 on IgD- CD38dim	rs281142	5	70969845	A	G	1.11199e-06	3657	0.2516	0.05157	0.0599	0.00646673	23.7897
GCST90001847	MFI	TBNK	Blue.530.30.TBNK.trait4	CD3 on HLA DR+ T cell	rs181802824	5	40515928	G	A	1.11199e-06	3060	-0.4005	0.08205	0.0284	0.00772606	23.8102
GCST90001976	Morphological parameter	TBNK	FSC.TBNK.trait7	FSC-A on NKT	rs113047054	9	12210926	C	G	1.11199e-06	3113	-0.2743	0.05621	0.0567	0.00759164	23.7983
GCST90001890	MFI	Treg	Blue.585.42.Treg.trait15	CD28 on CD45RA+ CD4+	rs2804865	10	33808118	C	T	1.11199e-07	2920	0.8497	0.1597	0.9926	0.00960171	28.2894
GCST90001805	MFI	B cell	Bcells.trait570	CD27 on memory B cell	rs147714617	12	6605299	T	C	1.11199e-11	3657	0.2563	0.03761	0.1224	0.0125396	46.4144
GCST90002054	MFI	Maturation stages of T cell	Red.780.60.MT.trait2	CD8 on CM CD8br	rs138809534	2	11541120	T	C	1.11299e-06	2910	-0.6447	0.1321	0.0108	0.00811851	23.8019
GCST90001698	Absolute count	Treg	Treg_Trait706	CD45RA+ CD28- CD8br AC	rs2496150	6	13374132	G	A	1.11301e-14	3408	-388.2	50.03	0.9988	0.0173598	60.1721
GCST90001554	Absolute count	Maturation stages of T cell	MT_Trait528	EM CD8br AC	rs9382165	6	52836410	G	A	1.11401e-06	3395	0.236	0.04837	0.0761	0.00696302	23.7912
GCST90002083	Morphological parameter	TBNK	SSC.TBNK.trait6	SSC-A on HLA DR+ T cell	rs11801958	1	7176679	T	G	1.11401e-06	3060	0.1307	0.02678	0.4853	0.00772398	23.8038
GCST90001779	MFI	B cell	Bcells.trait491	CD25 on IgD+ CD24-	rs3793662	9	95886051	T	C	1.11401e-10	3657	-0.1898	0.02934	0.7759	0.0113137	41.8249
GCST90001698	Absolute count	Treg	Treg_Trait706	CD45RA+ CD28- CD8br AC	rs143517669	19	868083	T	C	1.11501e-06	3408	131.3	26.91	0.0041	0.00693712	23.7929
GCST90001644	Relative count	TBNK	TB_Trait565	B cell %lymphocyte	rs536579180	11	14756839	A	G	1.11599e-06	3669	0.5353	0.1097	0.0121	0.00644799	23.7982
GCST90001697	Relative count	Treg	Treg_Trait702	CD45RA- CD28- CD8br %T cell	rs141057204	11	130013797	G	A	1.11599e-06	3425	13.88	2.845	0.0009	0.00690154	23.7882
GCST90001861	MFI	Treg	Blue.530.30.Treg.trait22	CD3 on CD28+ CD4+	rs4657649	1	167173140	C	T	1.11609e-12	2919	0.4331	0.0606	0.0512	0.0171974	51.0427
GCST90002023	MFI	Maturation stages of T cell	Red.660.20.MT.trait2	CD4 on CM CD4 +	rs11615628	12	6903631	A	G	1.11892e-21	2912	-0.3032	0.03145	0.2464	0.0309301	92.8793
GCST90001493	Relative count	Treg	f_Treg_Trait516	Secreting Treg % CD4 Treg	rs79224901	8	3651438	C	G	1.118e-06	3437	-0.4074	0.08352	0.0221	0.0068752	23.7798
GCST90001558	Relative count	Maturation stages of T cell	MT_Trait532	TD CD8br %CD8br	rs77511728	17	2170021	C	T	1.118e-06	3427	-0.2461	0.05044	0.0657	0.00689847	23.7914
GCST90001553	Relative count	Maturation stages of T cell	MT_Trait527	Naive CD8br %T cell	rs141596789	7	28687227	C	G	1.118e-07	3427	1.487	0.2796	0.0009	0.00818585	28.2679
GCST90001736	MFI	B cell	Bcells.trait325	CD19 on memory B cell	rs112417310	1	206855483	A	G	1.118e-08	3657	0.5116	0.08936	0.0201	0.00888331	32.7595
GCST90001695	Absolute count	Treg	Treg_Trait700	CD45RA- CD28- CD8br AC	rs116959045	8	53929771	G	T	1.118e-09	3408	172.7	28.26	0.0022	0.0108395	37.3238
GCST90001698	Absolute count	Treg	Treg_Trait706	CD45RA+ CD28- CD8br AC	rs10505739	12	10043518	C	A	1.11995e-35	3408	985.5	78.14	0.0004	0.0445919	158.969
GCST90001836	MFI	Myeloid cell	Blue.530.30.MDSC.trait1	CD66b on CD66b++ myeloid cell	rs12146661	11	132240457	A	G	1.119e-06	1465	0.2623	0.05364	0.1519	0.0160602	23.8795
GCST90001525	Absolute count	Myeloid cell	MDSC_Trait25	CD33dim HLA DR+ CD11b+ AC	rs71596080	4	82676237	C	T	1.12001e-06	1858	0.2853	0.0584	0.0826	0.012682	23.8402
GCST90001652	Relative count	TBNK	TB_Trait576	Granulocyte %leukocyte	rs11998531	8	120860297	G	C	1.12001e-06	3669	0.1563	0.03204	0.1924	0.00644433	23.7846
GCST90001825	MFI	B cell	Bcells.trait781	IgD on IgD+ CD38dim	rs9443423	6	78306504	T	G	1.12001e-06	3656	-0.1633	0.03348	0.1752	0.00646515	23.7774
GCST90001474	Relative count	cDC	f_DC_Trait522	Plasmacytoid DC %DC	rs74341264	1	161561151	A	G	1.12001e-10	3410	0.2502	0.03866	0.1218	0.0121337	41.8597
GCST90001432	Relative count	B cell	BC_Trait54	Unsw Mem %lymphocyte	rs11794578	9	808529	G	T	1.12101e-06	3656	0.1189	0.02437	0.4521	0.00646886	23.7911
GCST90001863	MFI	Treg	Blue.530.30.Treg.trait3	CD3 on CD28+ CD45RA- CD8br	rs117524375	16	1790546	T	C	1.12101e-06	2919	0.4983	0.1021	0.018	0.00809406	23.8031
GCST90001823	MFI	B cell	Bcells.trait779	IgD on IgD+ CD38- unsw mem	rs2040406	6	32603007	G	A	1.12101e-09	1834	-0.2692	0.04397	0.3212	0.0200286	37.4424
GCST90001696	Relative count	Treg	Treg_Trait701	CD45RA- CD28- CD8br %CD8br	rs145613913	6	70855865	A	G	1.12199e-06	3425	26.75	5.484	0.0009	0.00689899	23.7793
GCST90001602	Relative count	TBNK	TB_Trait508	Lymphocyte %leukocyte	rs77650974	18	12394263	A	G	1.12199e-08	3669	-0.1502	0.02624	0.3227	0.00885122	32.7473
GCST90001743	MFI	B cell	Bcells.trait335	CD20 on B cell	rs354026	19	49841054	T	G	1.12202e-11	3660	0.1996	0.0293	0.7669	0.0125208	46.3819
GCST90001926	MFI	Treg	Blue.670.LP.Treg.trait13	CD127 on granulocyte	rs147173440	17	59945942	T	G	1.12305e-11	2920	-1.096	0.1607	0.0074	0.0156799	46.4827
GCST90001465	Relative count	cDC	f_DC_Trait513	CD86+ myeloid DC %DC	rs117690664	8	107693714	A	C	1.123e-06	3410	-2.515	0.5157	0.0007	0.00692642	23.7699
GCST90001553	Relative count	Maturation stages of T cell	MT_Trait527	Naive CD8br %T cell	rs117120215	21	38377520	G	C	1.123e-06	3427	-2.438	0.4999	0.0001	0.0068926	23.771
GCST90001581	Absolute count	Monocyte	N_MONO_Trait505	CD14- CD16- AC	rs4806508	19	54337523	A	G	1.123e-06	3629	0.1365	0.02798	0.7411	0.00651544	23.7865
GCST90001698	Absolute count	Treg	Treg_Trait706	CD45RA+ CD28- CD8br AC	rs13360609	5	180502672	A	T	1.123e-08	3408	93.82	16.39	0.0126	0.00952309	32.7475
GCST90001698	Absolute count	Treg	Treg_Trait706	CD45RA+ CD28- CD8br AC	rs573830319	1	38393439	A	G	1.12401e-06	3408	51.21	10.5	0.0314	0.00693124	23.7726
GCST90001804	MFI	B cell	Bcells.trait567	CD27 on IgD- CD38dim	rs116327214	1	32083093	G	C	1.12401e-06	3657	-0.351	0.07197	0.0291	0.00646206	23.7724
GCST90002014	MFI	cDC	Red.660.20.cDC.trait2	CCR2 on CD62L+ myeloid DC	rs115044799	3	47053135	G	T	1.12401e-06	2870	-0.4754	0.09743	0.0221	0.00822741	23.792
GCST90001438	Absolute count	B cell	BC_Trait6	IgD- CD38dim AC	rs1519524	2	136934125	A	T	1.12499e-06	3656	0.141	0.02892	0.2246	0.00645983	23.7577
GCST90001697	Relative count	Treg	Treg_Trait702	CD45RA- CD28- CD8br %T cell	rs191604848	19	17591476	T	C	1.12499e-06	3425	18.46	3.785	0.0003	0.00689708	23.7727
GCST90001418	Absolute count	B cell	BC_Trait38	CD24+ CD27+ AC	rs77762131	14	96205838	C	G	1.12699e-06	3656	0.2815	0.05774	0.045	0.00645926	23.7556
GCST90002094	MFI	Myeloid cell	Violet.450.50.MDSC.trait3	CD11b on Mo MDSC	rs12073174	1	4002766	G	A	1.12699e-06	1570	0.1809	0.03701	0.4904	0.0149893	23.8608
GCST90001508	Relative count	Treg	f_Treg_Trait537	CD25hi CD45RA+ CD4 not Treg %CD4+	rs1430018	2	38132316	C	T	1.12699e-07	3437	-0.2323	0.04369	0.9022	0.00815825	28.2541
GCST90001591	Relative count	TBNK	TB_ry_Trait513	CD4+ %T cell	rs2576166	10	90271135	G	C	1.126e-06	3668	0.1237	0.02537	0.5532	0.00643967	23.7608
GCST90001750	MFI	B cell	Bcells.trait382	CD20 on IgD+ CD38- unsw mem	rs11230344	11	60264409	A	G	1.126e-06	1836	-0.165	0.03378	0.6097	0.0128283	23.8328
GCST90001772	MFI	B cell	Bcells.trait449	CD24 on unsw mem	rs7153153	14	89049488	A	T	1.126e-06	3655	0.1555	0.03189	0.1851	0.00646321	23.7637
GCST90002117	MFI	TBNK	Violet.510.50.TBNK.trait6	HLA DR on HLA DR+ NK	rs74876321	16	78808938	T	C	1.126e-06	2971	-0.2662	0.05456	0.0683	0.00794875	23.7889
GCST90001698	Absolute count	Treg	Treg_Trait706	CD45RA+ CD28- CD8br AC	rs79183860	1	21708196	A	G	1.126e-07	3408	713.2	134.1	0.0001	0.00823144	28.269
GCST90001539	Relative count	Maturation stages of T cell	MT_Trait505	CM CD4+ %T cell	rs73206223	4	5821635	G	C	1.12899e-06	3427	0.4581	0.09395	0.0196	0.00688986	23.7615
GCST90001862	MFI	Treg	Blue.530.30.Treg.trait23	CD3 on CD28+ DN (CD4-CD8-)	rs76548676	15	92143848	T	G	1.12899e-06	2918	2.034	0.417	0.001	0.00808757	23.7756
GCST90001394	Absolute count	B cell	BC_Trait12	IgD+ CD38dim AC	rs283340	8	70193536	C	T	1.128e-06	3656	0.1175	0.02409	0.5621	0.00646516	23.7774
GCST90001926	MFI	Treg	Blue.670.LP.Treg.trait13	CD127 on granulocyte	rs9376098	6	135499460	A	T	1.128e-06	2920	-0.1539	0.03155	0.2666	0.00808297	23.7783
GCST90002063	MFI	Treg	Red.780.60.Treg.trait2	CD4 on CD4 Treg	rs16938946	8	75687887	T	A	1.128e-06	2920	-0.1686	0.03457	0.1952	0.00807998	23.7694
GCST90002014	MFI	cDC	Red.660.20.cDC.trait2	CCR2 on CD62L+ myeloid DC	rs61802333	1	161589982	T	G	1.12902e-28	2870	0.3125	0.02782	0.4627	0.0421132	126.091
GCST90001698	Absolute count	Treg	Treg_Trait706	CD45RA+ CD28- CD8br AC	rs188087675	15	29114742	A	G	1.13006e-11	3408	246	36.11	0.0032	0.0134351	46.3832
GCST90001649	Relative count	TBNK	TB_Trait570	HLA DR+ NK %NK	rs74341264	1	161561151	A	G	1.13006e-17	3596	0.3328	0.03867	0.1218	0.0201811	74.0247
GCST90001902	MFI	Treg	Blue.585.42.Treg.trait9	CD28 on activated Treg	rs62183989	2	204609402	T	C	1.13006e-27	2920	-0.3589	0.03258	0.1983	0.0399005	121.268
GCST90001523	Absolute count	Myeloid cell	MDSC_Trait23	CD33- HLA DR+ AC	rs117117531	17	50899429	A	C	1.13099e-06	1858	-1.57	0.3215	0.0032	0.0126722	23.8215
GCST90001611	Relative count	TBNK	TB_Trait523	CD4+ CD8dim %leukocyte	rs2801996	1	90372717	C	T	1.13099e-07	3668	0.165	0.03104	0.1951	0.00764473	28.2415
GCST90001801	MFI	B cell	Bcells.trait563	CD27 on IgD+ CD38- unsw mem	rs72645230	20	46242688	G	C	1.13099e-07	1836	-0.3093	0.05807	0.0959	0.0152168	28.3389
GCST90002119	MFI	Treg	Violet.510.50.Treg.trait3	CD8 on CD28+ CD45RA+ CD8br	rs149943125	2	102826146	C	A	1.13099e-07	2920	-0.9617	0.1808	0.0055	0.00959647	28.2738
GCST90001751	MFI	B cell	Bcells.trait383	CD20 on IgD+ CD38br	rs2066399	6	15880540	A	G	1.1311e-25	3657	0.3353	0.03177	0.821	0.0295581	111.326
GCST90001670	Relative count	Treg	Treg_Trait585	CD39+ CD8br %T cell	rs72812685	10	95845989	A	G	1.13188e-27	3440	0.6459	0.05873	0.0483	0.033966	120.881
GCST90001436	Relative count	B cell	BC_Trait58	Memory B cell %lymphocyte	rs77762131	14	96205838	C	G	1.13201e-07	3656	0.3049	0.05737	0.045	0.00766649	28.2298
GCST90002104	MFI	cDC	Violet.510.50.cDC.trait2	HLA DR on myeloid DC	rs2858885	6	32699782	T	C	1.13292e-24	2872	-0.3187	0.0308	0.5362	0.0359403	106.994
GCST90001741	MFI	B cell	Bcells.trait332	CD19 on IgD+	rs754067	16	17323672	C	T	1.13399e-06	3658	-0.1891	0.03878	0.1143	0.00645818	23.7646
GCST90002066	MFI	Treg	Red.780.60.Treg.trait5	CD4 on activated Treg	rs117190770	10	86457358	A	T	1.13399e-07	2920	-0.3581	0.06734	0.0435	0.00959166	28.2595
GCST90002088	MFI	cDC	Violet.450.50.cDC.trait2	CD11c on CD62L+ myeloid DC	rs12927491	16	31596543	T	C	1.13399e-07	2872	-0.2229	0.04192	0.1137	0.00974852	28.2537
GCST90001688	Relative count	Treg	Treg_Trait603	CD28+ CD45RA+ CD8br %T cell	rs149023182	1	232754676	G	A	1.13399e-08	3440	4.52	0.7897	0.0001	0.00943361	32.7416
GCST90001995	MFI	Monocyte	mono.trait33	CX3CR1 on monocyte	rs115689956	7	78974417	G	A	1.133e-06	3590	0.1997	0.04096	0.1032	0.00657772	23.7571
GCST90001999	MFI	Monocyte	mono.trait4	PDL-1 on CD14- CD16+ monocyte	rs72766757	10	1716746	T	C	1.133e-06	3621	0.2467	0.05059	0.0684	0.00652436	23.7667
GCST90002084	Morphological parameter	TBNK	SSC.TBNK.trait7	SSC-A on NKT	rs79523120	6	66414139	C	T	1.133e-06	3113	-2.525	0.5177	0.0008	0.0075837	23.7732
GCST90001546	Relative count	Maturation stages of T cell	MT_Trait512	TD CD4+ %CD4+	rs10750395	11	99630378	A	G	1.13501e-06	3427	-0.1252	0.02568	0.3742	0.00688815	23.7556
GCST90002094	MFI	Myeloid cell	Violet.450.50.MDSC.trait3	CD11b on Mo MDSC	rs72835003	17	4714471	C	T	1.13501e-06	1570	-0.5816	0.119	0.0252	0.0149864	23.8562
GCST90001566	Absolute count	Maturation stages of T cell	MT_Trait545	Naive DN (CD4-CD8-) AC	rs7036108	9	107284126	A	G	1.136e-06	3395	0.1027	0.02107	0.3542	0.00694934	23.7441
GCST90001616	Relative count	TBNK	TB_Trait534	TCRgd %T cell	rs76021379	9	24274574	C	T	1.136e-06	3666	-2.124	0.4358	0.0008	0.0064378	23.7409
GCST90001698	Absolute count	Treg	Treg_Trait706	CD45RA+ CD28- CD8br AC	rs147069965	17	36231492	T	G	1.136e-07	3408	184	34.62	0.0029	0.00822048	28.231
GCST90001555	Relative count	Maturation stages of T cell	MT_Trait529	EM CD8br %CD8br	rs17583875	1	197924770	A	G	1.13789e-16	3427	-1.619	0.1943	0.0029	0.0198574	69.3896
GCST90001732	MFI	B cell	Bcells.trait319	CD19 on IgD- CD27-	rs34205222	3	1066077	A	G	1.13799e-06	3656	0.3581	0.07346	0.0279	0.00645783	23.7503
GCST90001447	Relative count	B cell	BC_Trait9	IgD+ CD38br %B cell	rs2362966	10	125560687	C	G	1.137e-06	3657	-0.2556	0.05243	0.0556	0.0064569	23.7533
GCST90001553	Relative count	Maturation stages of T cell	MT_Trait527	Naive CD8br %T cell	rs114581570	6	19906546	G	A	1.137e-06	3427	-1.192	0.2444	0.0012	0.00689337	23.7737
GCST90001774	MFI	B cell	Bcells.trait451	CD24 on transitional	rs17778282	4	2947538	T	G	1.137e-06	3656	0.5834	0.1197	0.0107	0.00645544	23.7414
GCST90001696	Relative count	Treg	Treg_Trait701	CD45RA- CD28- CD8br %CD8br	rs75420474	18	39828718	C	T	1.13899e-07	3425	44.86	8.442	0.0003	0.00817714	28.2211
GCST90001840	MFI	Maturation stages of T cell	Blue.530.30.MT.trait12	CD3 on TD CD8br	rs57740770	6	32067435	G	T	1.13999e-06	2911	-0.1714	0.03516	0.2547	0.00809749	23.7479
GCST90002046	MFI	Myeloid cell	Red.780.60.MDSC.trait15	CD45 on CD33- HLA DR+	rs1326284	1	198553794	C	A	1.13999e-07	1635	0.2087	0.03919	0.2893	0.0170494	28.3245
GCST90001806	MFI	B cell	Bcells.trait571	CD27 on unsw mem	rs72645230	20	46242688	G	C	1.13999e-08	3656	-0.2476	0.04328	0.0944	0.00887258	32.7106
GCST90001474	Relative count	cDC	f_DC_Trait522	Plasmacytoid DC %DC	rs78726632	7	14195723	C	G	1.14101e-06	3410	0.6212	0.1274	0.0097	0.00692392	23.7612
GCST90001663	Absolute count	Treg	Treg_Trait576	CD28- CD8dim AC	rs80109323	10	133227859	T	C	1.14101e-06	3408	1.692	0.347	0.0013	0.00692824	23.7622
GCST90001800	MFI	B cell	Bcells.trait561	CD27 on IgD+ CD24+	rs11769145	7	70704068	C	T	1.14201e-06	3656	0.1915	0.03929	0.1175	0.00645587	23.743
GCST90001808	MFI	B cell	Bcells.trait574	CD27 on sw mem	rs12129123	1	10083709	T	C	1.14201e-06	3657	0.1494	0.03066	0.222	0.00645091	23.7312
GCST90001804	MFI	B cell	Bcells.trait567	CD27 on IgD- CD38dim	rs1801274	1	161479745	G	A	1.14288e-14	3657	-0.2036	0.02626	0.325	0.0161719	60.0798
GCST90001406	Relative count	B cell	BC_Trait25	Memory B cell %B cell	rs76477280	13	50147180	G	A	1.14301e-06	3657	0.4292	0.08807	0.0206	0.00645249	23.737
GCST90001801	MFI	B cell	Bcells.trait563	CD27 on IgD+ CD38- unsw mem	rs11220465	11	126257779	A	G	1.14301e-06	1836	-0.336	0.06884	0.0667	0.0128093	23.7971
GCST90001894	MFI	Treg	Blue.585.42.Treg.trait20	CD28 on CD28+ CD4+	rs6836990	4	29416600	T	G	1.14301e-06	2920	0.2933	0.06015	0.0572	0.00807696	23.7605
GCST90001942	MFI	Treg	Blue.780.60.CD25.trait8	CD25 on CD39+ secreting Treg	rs254283	19	54687334	G	C	1.14301e-06	3435	-0.1232	0.02527	0.5549	0.0068721	23.7552
GCST90001698	Absolute count	Treg	Treg_Trait706	CD45RA+ CD28- CD8br AC	rs116940971	18	38279589	T	C	1.14393e-18	3408	469.1	52.88	0.001	0.0225701	78.649
GCST90001533	Relative count	Myeloid cell	MDSC_Trait9	Basophil %CD33dim HLA DR- CD66b-	rs3865444	19	51727962	A	C	1.14393e-40	1857	-0.5183	0.03788	0.2132	0.0915832	187.014
GCST90001609	Absolute count	TBNK	TB_Trait521	CD4+ CD8dim AC	rs2801996	1	90372717	C	T	1.14401e-06	3652	0.1545	0.0317	0.1954	0.00646237	23.7411
GCST90001835	MFI	cDC	Blue.530.30.cDC.trait5	CD62L on granulocyte	rs142693862	4	154572780	C	T	1.14401e-06	2849	-0.9466	0.1941	0.0047	0.00827902	23.7671
GCST90001844	MFI	Maturation stages of T cell	Blue.530.30.MT.trait6	CD3 on TD CD4+	rs139058742	9	2784214	G	A	1.14401e-06	2903	1.352	0.2774	0.0024	0.00811623	23.7378
GCST90002033	MFI	Treg	Red.660.20.Treg.trait6	CD39 on granulocyte	rs28791580	4	60032561	C	G	1.14401e-06	2920	-1.254	0.2573	0.0027	0.0080689	23.7366
GCST90002052	MFI	Myeloid cell	Red.780.60.MDSC.trait8	CD45 on Im MDSC	rs117224922	12	5441979	C	T	1.14401e-06	1555	-1.632	0.3342	0.0032	0.0151038	23.816
GCST90001792	MFI	B cell	Bcells.trait509	CD25 on unsw mem	rs4747882	10	6162476	T	A	1.14499e-14	3657	-0.2093	0.02699	0.7132	0.016178	60.1029
GCST90001507	Absolute count	Treg	f_Treg_Trait536	CD25hi CD45RA+ CD4 not Treg AC	rs79536602	15	78621679	G	T	1.14501e-06	3405	0.4748	0.09741	0.0175	0.00692911	23.7443
GCST90001610	Relative count	TBNK	TB_Trait522	CD4+ CD8dim %lymphocyte	rs2816843	1	90384101	G	A	1.14501e-07	3668	0.1599	0.03009	0.208	0.00763998	28.2238
GCST90002033	MFI	Treg	Red.660.20.Treg.trait6	CD39 on granulocyte	rs2070901	1	161185058	T	G	1.14501e-07	2920	0.1641	0.03087	0.2839	0.0095847	28.2388
GCST90001698	Absolute count	Treg	Treg_Trait706	CD45RA+ CD28- CD8br AC	rs115660429	3	195531004	A	C	1.14501e-08	3408	207.9	36.33	0.0023	0.00951755	32.7283
GCST90001733	MFI	B cell	Bcells.trait320	CD19 on IgD- CD38-	rs12346584	9	97103437	C	T	1.14599e-06	3657	0.136	0.02791	0.2743	0.00645093	23.7312
GCST90002094	MFI	Myeloid cell	Violet.450.50.MDSC.trait3	CD11b on Mo MDSC	rs62032592	15	87411994	A	G	1.14599e-06	1570	-0.3321	0.06799	0.0803	0.0149692	23.8284
GCST90002070	MFI	Treg	Red.780.60.Treg.trait9	CD4 on activated & secreting Treg	rs442391	6	31681289	T	C	1.14599e-07	2920	0.2888	0.05434	0.0825	0.00958057	28.2265
GCST90001800	MFI	B cell	Bcells.trait561	CD27 on IgD+ CD24+	rs25680	12	6554628	A	G	1.14599e-08	3656	-0.1925	0.03366	0.167	0.00886664	32.6885
GCST90002030	MFI	Treg	Red.660.20.Treg.trait2	CD39 on CD39+ activated Treg	rs61859411	10	82519788	G	A	1.14699e-06	2920	-0.273	0.05601	0.0613	0.00807035	23.7409
GCST90001806	MFI	B cell	Bcells.trait571	CD27 on unsw mem	rs76929865	3	31134534	C	A	1.14699e-07	3656	0.4606	0.0867	0.0223	0.00766062	28.208
GCST90002006	MFI	Monocyte	mono.trait48	CD64 on monocyte	rs116275309	1	150863650	A	G	1.14895e-13	3622	0.8229	0.1104	0.0133	0.0151076	55.5285
GCST90001513	Absolute count	Treg	f_Treg_Trait542	CD4 Treg AC	rs9709738	18	60137303	C	G	1.148e-06	3405	-0.1376	0.02823	0.7336	0.00692912	23.7443
GCST90001724	MFI	B cell	Bcells.trait308	CD19 on IgD+ CD24+	rs140108418	2	13573112	G	A	1.149e-06	3656	2.034	0.4175	0.0008	0.00645019	23.722
GCST90001847	MFI	TBNK	Blue.530.30.TBNK.trait4	CD3 on HLA DR+ T cell	rs1955077	8	118278954	C	T	1.149e-06	3060	-0.1327	0.02722	0.5497	0.00770698	23.751
GCST90001695	Absolute count	Treg	Treg_Trait700	CD45RA- CD28- CD8br AC	rs143825022	8	28561116	T	C	1.149e-09	3408	251.2	41.16	0.001	0.0108111	37.2249
GCST90001417	Relative count	B cell	BC_Trait37	CD24+ CD27+ %B cell	rs145442262	3	186702869	A	G	1.15001e-06	3657	-0.2083	0.04276	0.0906	0.00644717	23.7173
GCST90001487	Relative count	Treg	f_Treg_Trait510	Activated Treg %CD4 Treg	rs11066188	12	112610714	A	G	1.15001e-06	3437	-0.1254	0.02574	0.4658	0.00685819	23.7206
GCST90001797	MFI	B cell	Bcells.trait536	CD27 on CD20- CD38-	rs74551235	6	150575442	A	G	1.15001e-06	3592	-0.2031	0.04168	0.0899	0.00656699	23.7314
GCST90002116	MFI	TBNK	Violet.510.50.TBNK.trait5	HLA DR on B cell	rs144782687	4	167696884	G	C	1.15001e-06	3060	0.9344	0.1917	0.0041	0.00770444	23.7431
GCST90001532	Absolute count	Myeloid cell	MDSC_Trait8	Basophil AC	rs403939	8	144555482	C	T	1.15101e-06	1857	0.1906	0.03905	0.7369	0.0126665	23.7977
GCST90001869	MFI	Treg	Blue.530.30.Treg.trait9	CD3 on resting Treg	rs6586224	21	43122243	C	T	1.15101e-06	2918	0.1975	0.04051	0.8725	0.00807981	23.7526
GCST90001965	Morphological parameter	cDC	FSC.cDC.trait4	FSC-A on monocyte	rs7519224	1	15559482	T	C	1.15101e-06	2850	0.1427	0.02928	0.3279	0.00826526	23.7356
GCST90001880	MFI	Maturation stages of T cell	HVEM1000_150630.trait7	HVEM on CD45RA- CD4+	rs524655	11	107670625	G	T	1.15101e-07	1247	-1.325	0.2484	0.0064	0.0223082	28.4074
GCST90001698	Absolute count	Treg	Treg_Trait706	CD45RA+ CD28- CD8br AC	rs75641434	1	181280885	T	C	1.15107e-21	3408	605.2	62.86	0.0007	0.0264786	92.6391
GCST90001698	Absolute count	Treg	Treg_Trait706	CD45RA+ CD28- CD8br AC	rs140963286	1	24640467	T	C	1.15107e-56	3408	2073	128.3	0.0001	0.0711525	260.91
GCST90001400	Absolute count	B cell	BC_Trait2	IgD+ AC	rs189761842	10	125485345	T	C	1.15199e-06	3657	0.8269	0.1697	0.0055	0.0064507	23.7304
GCST90002117	MFI	TBNK	Violet.510.50.TBNK.trait6	HLA DR on HLA DR+ NK	rs738649	22	26623368	A	T	1.15199e-06	2971	-0.1959	0.04019	0.8607	0.00793361	23.7433
GCST90001747	MFI	B cell	Bcells.trait379	CD20 on IgD+ CD24-	rs62405562	6	32451834	G	A	1.15398e-11	3657	0.1942	0.02853	0.455	0.0125113	46.3081
GCST90001953	MFI	Myeloid cell	Blue.780.60.MDSC.trait4	CD33 on CD33dim HLA DR-	rs7351079	19	51574038	G	A	1.15398e-17	1558	-0.3645	0.04209	0.258	0.0459253	74.8996
GCST90001632	Relative count	TBNK	TB_Trait550	CD8br NKT %lymphocyte	rs144156455	11	70988762	C	T	1.153e-06	3668	0.324	0.06651	0.0361	0.00642815	23.7181
GCST90001801	MFI	B cell	Bcells.trait563	CD27 on IgD+ CD38- unsw mem	rs73301560	20	45088788	C	T	1.153e-07	1836	0.2821	0.05301	0.1187	0.0151904	28.289
GCST90001648	Absolute count	TBNK	TB_Trait569	HLA DR+ NK AC	rs71639910	1	161937774	A	G	1.153e-09	3580	-0.3019	0.04947	0.0686	0.0102959	37.222
GCST90001554	Absolute count	Maturation stages of T cell	MT_Trait528	EM CD8br AC	rs17583875	1	197924770	A	G	1.153e-10	3395	-1.51	0.2336	0.0029	0.0121578	41.7592
GCST90001835	MFI	cDC	Blue.530.30.cDC.trait5	CD62L on granulocyte	rs138669346	13	24958892	A	G	1.15401e-06	2849	0.2867	0.05881	0.0576	0.00827281	23.7491
GCST90002119	MFI	Treg	Violet.510.50.Treg.trait3	CD8 on CD28+ CD45RA+ CD8br	rs12660712	6	29734634	A	C	1.15401e-08	2920	-0.2799	0.04891	0.1152	0.0110913	32.7275
GCST90001727	MFI	B cell	Bcells.trait311	CD19 on IgD+ CD38- naive	rs142109788	1	149815561	G	A	1.15499e-06	1830	-2.259	0.4629	0.0014	0.0128467	23.7894
GCST90001761	MFI	B cell	Bcells.trait399	CD20 on sw mem	rs8110979	19	6951925	T	A	1.15499e-06	3657	-0.255	0.05234	0.0576	0.00644879	23.7233
GCST90001990	MFI	Monocyte	mono.trait24	CD64 on CD14- CD16+ monocyte	rs2197098	2	154685822	C	T	1.15499e-06	3614	-0.1495	0.0307	0.7954	0.00651894	23.7009
GCST90002058	MFI	TBNK	Red.780.60.TBNK.trait1	CD8 on CD8br	rs73158117	22	37259534	A	G	1.15499e-06	3113	0.3274	0.06719	0.0408	0.00756953	23.7284
GCST90001698	Absolute count	Treg	Treg_Trait706	CD45RA+ CD28- CD8br AC	rs147563624	10	5377215	T	C	1.15505e-21	3408	549.6	57.08	0.0009	0.0264831	92.6554
GCST90001765	MFI	B cell	Bcells.trait438	CD24 on IgD+ CD24+	rs9400058	6	107164076	G	A	1.15505e-49	3655	-0.7377	0.04904	0.065	0.0583019	226.163
GCST90001553	Relative count	Maturation stages of T cell	MT_Trait527	Naive CD8br %T cell	rs11652705	17	41761741	G	A	1.15601e-07	3427	-0.1202	0.02264	0.1707	0.00815801	28.171
GCST90001698	Absolute count	Treg	Treg_Trait706	CD45RA+ CD28- CD8br AC	rs147136626	18	73901698	T	A	1.15601e-08	3408	160.7	28.09	0.0041	0.00951213	32.7095
GCST90001700	Relative count	Treg	Treg_Trait708	CD45RA+ CD28- CD8br %T cell	rs77113660	12	83249816	G	A	1.15611e-20	3425	52.91	5.64	0.0001	0.0250518	87.9556
GCST90001633	Absolute count	TBNK	TB_Trait551	CD8dim NKT AC	rs79251210	6	100468602	A	G	1.15691e-17	3652	0.5556	0.0646	0.0379	0.0198527	73.9301
GCST90001591	Relative count	TBNK	TB_ry_Trait513	CD4+ %T cell	rs114828374	2	149887929	G	A	1.15699e-06	3668	-0.5469	0.1123	0.012	0.00642433	23.7039
GCST90002121	MFI	Treg	Violet.510.50.Treg.trait5	CD8 on CD39+ CD8br	rs1493960	11	12344362	C	T	1.158e-06	2915	0.1723	0.03536	0.8242	0.0080795	23.7273
GCST90001742	MFI	B cell	Bcells.trait333	CD19 on transitional	rs116180572	3	61084498	T	G	1.158e-07	3657	0.1959	0.03689	0.1325	0.00765227	28.1847
GCST90001725	MFI	B cell	Bcells.trait309	CD19 on IgD+ CD24-	rs1290397	17	77948063	A	G	1.16001e-06	3656	0.1188	0.0244	0.51	0.00644229	23.6928
GCST90001727	MFI	B cell	Bcells.trait311	CD19 on IgD+ CD38- naive	rs4022330	19	54781843	T	C	1.16001e-06	1830	-0.1654	0.0339	0.5139	0.0128413	23.7792
GCST90002054	MFI	Maturation stages of T cell	Red.780.60.MT.trait2	CD8 on CM CD8br	rs9379064	6	6818562	T	C	1.16001e-06	2910	-0.152	0.0312	0.2672	0.00809016	23.7181
GCST90001700	Relative count	Treg	Treg_Trait708	CD45RA+ CD28- CD8br %T cell	rs72719812	8	136875749	G	A	1.16001e-07	3425	13.01	2.45	0.0009	0.00816584	28.1818
GCST90001582	Absolute count	Monocyte	N_MONO_Trait507	CD14+ CD16- monocyte AC	rs2418135	9	113901309	A	G	1.16001e-09	3629	-0.1487	0.02438	0.5236	0.010147	37.1805
GCST90001695	Absolute count	Treg	Treg_Trait700	CD45RA- CD28- CD8br AC	rs114216104	5	140131486	T	C	1.16001e-09	3408	591	96.85	0.0001	0.0108083	37.2152
GCST90001698	Absolute count	Treg	Treg_Trait706	CD45RA+ CD28- CD8br AC	rs74336249	9	135625608	T	C	1.16001e-10	3408	125.6	19.43	0.0076	0.0121127	41.7618
GCST90001432	Relative count	B cell	BC_Trait54	Unsw Mem %lymphocyte	rs11657759	17	2715961	C	A	1.16099e-07	3656	-0.1271	0.02394	0.4903	0.0076507	28.1712
GCST90001698	Absolute count	Treg	Treg_Trait706	CD45RA+ CD28- CD8br AC	rs76736944	1	180881632	C	T	1.16099e-09	3408	134.6	22.06	0.0063	0.0108059	37.207
GCST90001716	MFI	B cell	Bcells.trait156	BAFF-R on naive-mature B cell	rs5757678	22	39843409	T	C	1.16305e-16	3657	0.2161	0.02596	0.6418	0.0185961	69.2568
GCST90001502	Relative count	Treg	f_Treg_Trait528	Activated & secreting Treg %CD4 Treg	rs413431	2	39176695	G	A	1.16305e-20	3437	0.2748	0.0293	0.8154	0.0249542	87.9114
GCST90001790	MFI	B cell	Bcells.trait506	CD25 on memory B cell	rs1887027	10	6113782	T	C	1.16305e-51	3657	-0.4203	0.02736	0.2454	0.0606183	235.857
GCST90001542	Absolute count	Maturation stages of T cell	MT_Trait508	EM CD4+ AC	rs17376950	3	60085026	C	G	1.16399e-06	3395	-0.3012	0.06185	0.0479	0.00693693	23.7014
GCST90001930	MFI	Treg	Blue.670.LP.Treg.trait5	CD127 on CD28- CD8br	rs117712600	15	29470184	T	C	1.16399e-06	2920	-0.411	0.08435	0.0271	0.00806517	23.7255
GCST90002042	MFI	Myeloid cell	Red.780.60.MDSC.trait10	CD45 on CD33br HLA DR+ CD14-	rs72677097	1	61134076	G	A	1.163e-08	1579	0.3805	0.06635	0.0861	0.0204029	32.8456
GCST90001607	Relative count	TBNK	TB_Trait517	CD8br %leukocyte	rs3130685	6	31206206	T	C	1.163e-09	3668	0.1801	0.02952	0.3428	0.0100457	37.2013
GCST90002038	MFI	cDC	Red.780.60.cDC.trait4	CD80 on CD62L+ plasmacytoid DC	rs115568119	1	118721918	T	C	1.166e-06	2871	-0.7767	0.1594	0.0078	0.008202	23.7262
GCST90002035	MFI	cDC	Red.780.60.cDC.trait1	CD80 on myeloid DC	rs2325259	6	90850164	C	T	1.16708e-12	2871	0.1995	0.02793	0.4422	0.0174607	50.9849
GCST90001885	MFI	TBNK	Blue.585.42.TBNK.trait3	CD16-CD56 on HLA DR+ NK	rs78358948	11	112751974	A	G	1.16788e-15	2971	-0.3396	0.04218	0.1096	0.0213524	64.7783
GCST90001603	Absolute count	TBNK	TB_Trait509	T cell AC	rs11850806	14	78669137	G	T	1.16799e-06	3653	-0.6286	0.1291	0.0083	0.00644818	23.6951
GCST90001681	Absolute count	Treg	Treg_Trait596	CD25++ CD8br AC	rs117603761	16	77741894	C	G	1.16799e-06	3130	0.4369	0.08969	0.0211	0.00752405	23.7137
GCST90001700	Relative count	Treg	Treg_Trait708	CD45RA+ CD28- CD8br %T cell	rs138410422	12	93329083	A	G	1.16799e-06	3425	28.99	5.954	0.0001	0.0068742	23.6933
GCST90001690	Absolute count	Treg	Treg_Trait605	CD28+ CD45RA+ CD8br AC	rs11896593	2	38925155	C	G	1.16799e-08	3408	0.1051	0.01838	0.3706	0.00950316	32.6783
GCST90001646	Relative count	TBNK	TB_Trait567	NK %CD3- lymphocyte	rs1915649	10	66556168	T	C	1.167e-06	3669	-1.805	0.3707	0.0014	0.00642043	23.6959
GCST90001698	Absolute count	Treg	Treg_Trait706	CD45RA+ CD28- CD8br AC	rs559632285	9	45362596	A	C	1.167e-09	3408	96.61	15.83	0.0156	0.0108109	37.2244
GCST90001412	Absolute count	B cell	BC_Trait32	IgD+ CD24+ AC	rs7586359	2	237195419	G	T	1.16899e-06	3656	-0.1868	0.03837	0.8907	0.00644106	23.6882
GCST90001695	Absolute count	Treg	Treg_Trait700	CD45RA- CD28- CD8br AC	rs151261173	7	70763152	A	G	1.16899e-06	3408	177.3	36.41	0.0013	0.0069098	23.6985
GCST90001547	Relative count	Maturation stages of T cell	MT_Trait513	TD CD4+ %T cell	rs1509520	2	65076497	T	G	1.17001e-06	3427	0.1924	0.03952	0.1069	0.00686861	23.6877
GCST90002036	MFI	cDC	Red.780.60.cDC.trait2	CD80 on CD62L+ myeloid DC	rs10733750	9	96630555	C	T	1.17001e-06	2871	0.1359	0.02789	0.4342	0.00820223	23.7268
GCST90002108	MFI	Myeloid cell	Violet.510.50.MDSC.trait3	HLA DR on CD33br HLA DR+ CD14-	rs147951036	7	78355906	A	G	1.17001e-06	1579	-0.7396	0.1516	0.0149	0.0148496	23.7709
GCST90002004	MFI	Monocyte	mono.trait46	CCR2 on CD14+ CD16- monocyte	rs4683184	3	46187707	A	G	1.17004e-20	3629	0.2454	0.02618	0.6904	0.0236392	87.8153
GCST90001688	Relative count	Treg	Treg_Trait603	CD28+ CD45RA+ CD8br %T cell	rs117475733	6	148775706	T	C	1.17101e-09	3440	1.818	0.2979	0.0004	0.0107105	37.2215
GCST90001894	MFI	Treg	Blue.585.42.Treg.trait20	CD28 on CD28+ CD4+	rs116298583	4	24489778	T	A	1.17401e-06	2920	0.1936	0.03974	0.1384	0.00806226	23.7169
GCST90001695	Absolute count	Treg	Treg_Trait700	CD45RA- CD28- CD8br AC	rs138799468	2	9441279	T	C	1.17409e-15	3408	791.9	98.43	0.0001	0.0186387	64.689
GCST90001855	MFI	Treg	Blue.530.30.Treg.trait13	CD3 on secreting Treg	rs8024202	15	97334659	A	G	1.17501e-06	2919	-0.1356	0.02784	0.3678	0.00806179	23.7074
GCST90001695	Absolute count	Treg	Treg_Trait700	CD45RA- CD28- CD8br AC	rs75005340	12	38141078	A	C	1.17501e-07	3408	189.6	35.71	0.0013	0.00820389	28.1736
GCST90001696	Relative count	Treg	Treg_Trait701	CD45RA- CD28- CD8br %CD8br	rs112774387	2	100757118	G	A	1.17501e-07	3425	20.96	3.949	0.0013	0.00815812	28.1549
GCST90001698	Absolute count	Treg	Treg_Trait706	CD45RA+ CD28- CD8br AC	rs140129399	8	1322274	G	T	1.17501e-07	3408	281.1	52.95	0.0013	0.00820188	28.1666
GCST90001541	Relative count	Maturation stages of T cell	MT_Trait507	Naive CD4+ %CD4+	rs12712610	2	38897249	G	A	1.17501e-08	3427	0.1457	0.02548	0.2969	0.00945109	32.6788
GCST90001698	Absolute count	Treg	Treg_Trait706	CD45RA+ CD28- CD8br AC	rs78085398	11	33121166	A	G	1.17501e-08	3408	105.3	18.42	0.0094	0.00949802	32.6605
GCST90001501	Absolute count	Treg	f_Treg_Trait527	Activated & secreting Treg AC	rs11579717	1	199999121	A	G	1.17501e-09	3405	-1.179	0.1933	0.0044	0.0108076	37.1799
GCST90001845	MFI	Maturation stages of T cell	Blue.530.30.MT.trait7	CD3 on CD45RA- CD4+	rs61814872	1	167113055	T	C	1.17501e-09	2911	0.2716	0.0445	0.1025	0.012635	37.2255
GCST90001698	Absolute count	Treg	Treg_Trait706	CD45RA+ CD28- CD8br AC	rs137942933	20	33104122	T	G	1.17598e-41	3408	1000	72.99	0.0006	0.0522023	187.594
GCST90001562	Relative count	Maturation stages of T cell	MT_Trait539	CD45RA+ CD8br %T cell	rs117773023	8	3996923	C	T	1.17601e-06	3427	2.855	0.5864	0.0003	0.00686936	23.6903
GCST90001646	Relative count	TBNK	TB_Trait567	NK %CD3- lymphocyte	rs4239087	17	63434313	C	T	1.17601e-06	3669	-0.5865	0.1205	0.9898	0.00641533	23.6769
GCST90001698	Absolute count	Treg	Treg_Trait706	CD45RA+ CD28- CD8br AC	rs75300104	7	143729951	C	T	1.17601e-06	3408	164.9	33.88	0.0028	0.00690314	23.6755
GCST90001947	MFI	Myeloid cell	Blue.780.60.MDSC.trait10	CD33 on CD33br HLA DR+ CD14dim	rs2849905	21	18957035	C	G	1.17601e-06	1577	-0.1834	0.0376	0.3668	0.0148624	23.7614
GCST90001537	Absolute count	Maturation stages of T cell	MT_Trait503	CM CD4+ AC	rs1043118	20	56223607	A	G	1.17701e-06	3395	0.3231	0.06637	0.0376	0.00693217	23.6851
GCST90001909	MFI	TBNK	Blue.670.LP.TBNK.trait1	CD45 on CD14+ monocyte	rs182879147	9	127081265	A	T	1.17701e-06	3112	-1.115	0.229	0.0034	0.00756037	23.6919
GCST90002016	MFI	cDC	Red.660.20.cDC.trait4	CCR2 on CD62L+ plasmacytoid DC	rs142099221	10	85389078	T	C	1.17701e-06	2871	-0.2562	0.05261	0.0787	0.00819249	23.6984
GCST90002069	MFI	Treg	Red.780.60.Treg.trait8	CD4 on CD39+ secreting Treg	rs7072664	10	126759321	A	G	1.17701e-06	2920	-0.1342	0.02756	0.4548	0.00805474	23.6946
GCST90001695	Absolute count	Treg	Treg_Trait700	CD45RA- CD28- CD8br AC	rs58905133	2	38887964	G	A	1.17788e-12	3408	20.08	2.814	0.3526	0.0147211	50.889
GCST90001524	Absolute count	Myeloid cell	MDSC_Trait24	Gr MDSC AC	rs111636975	2	176606506	G	A	1.17801e-06	1856	0.8776	0.18	0.0075	0.0126457	23.7454
GCST90001627	Absolute count	TBNK	TB_Trait545	HLA DR+ CD8br AC	rs567794	11	107664900	A	G	1.17801e-06	3579	-0.1197	0.02459	0.5085	0.00657724	23.6826
GCST90001915	MFI	TBNK	Blue.670.LP.TBNK.trait3	CD45 on T cell	rs115861687	1	42697317	C	T	1.17801e-06	3113	-2.43	0.499	0.0006	0.00756026	23.6991
GCST90002028	MFI	TBNK	Red.660.20.TBNK.trait2	CD19 on B cell	rs76929802	11	125505878	A	G	1.17899e-06	3112	0.2775	0.05699	0.0609	0.00756124	23.6946
GCST90001482	Relative count	Treg	f_Treg_Trait505	Resting Treg %CD4	rs150956189	1	214625781	C	T	1.17999e-06	3437	2.897	0.5951	0.0003	0.00684784	23.6845
GCST90001654	Absolute count	Treg	Treg_Trait506	CD28- DN (CD4-CD8-) AC	rs66989520	4	147357834	T	C	1.17999e-06	3408	0.1787	0.0367	0.1451	0.00690886	23.6953
GCST90001462	Absolute count	cDC	f_DC_Trait508	CD62L- DC AC	rs74341264	1	161561151	A	G	1.18195e-20	3387	-0.3652	0.03894	0.1219	0.0253116	87.9049
GCST90002103	MFI	Treg	Violet.450.50.Treg.trait3	CD45RA on CD39+ resting Treg	rs114590935	1	210056681	C	T	1.181e-06	2650	0.4714	0.0968	0.0211	0.00886979	23.6974
GCST90002110	MFI	Myeloid cell	Violet.510.50.MDSC.trait5	HLA DR on CD33dim HLA DR+ CD11b+	rs2237423	7	42100425	C	T	1.181e-06	1634	-0.2115	0.04338	0.2243	0.0143389	23.7416
GCST90001534	Absolute count	Maturation stages of T cell	MT_ry_Trait514	CD45RA- CD4+ AC	rs653178	12	112007756	T	C	1.181e-08	3395	-0.1619	0.02833	0.5287	0.00952803	32.6396
GCST90001900	MFI	Treg	Blue.585.42.Treg.trait7	CD28 on resting Treg	rs72923091	2	203143683	A	G	1.18201e-06	2919	0.1434	0.02945	0.3282	0.00805713	23.6935
GCST90001800	MFI	B cell	Bcells.trait561	CD27 on IgD+ CD24+	rs7621492	3	32302456	A	G	1.18201e-09	3656	0.2435	0.03994	0.1136	0.0100643	37.1487
GCST90001717	MFI	B cell	Bcells.trait157	BAFF-R on unsw mem	rs4657041	1	161478859	C	T	1.18299e-06	3657	-0.1313	0.02699	0.3344	0.0064298	23.653
GCST90001665	Relative count	Treg	Treg_Trait578	CD28+ CD45RA+ CD8dim %CD8dim	rs34645541	1	195875605	A	C	1.18299e-07	3440	0.6883	0.1297	0.0094	0.00812038	28.1464
GCST90002120	MFI	Treg	Violet.510.50.Treg.trait4	CD8 on CD28- CD8br	rs7425430	2	87056480	G	A	1.18495e-11	2920	-0.2188	0.03213	0.2317	0.0156332	46.3421
GCST90001698	Absolute count	Treg	Treg_Trait706	CD45RA+ CD28- CD8br AC	rs145250558	20	15245578	C	G	1.18495e-14	3408	378.7	48.86	0.0012	0.0173219	60.0383
GCST90001540	Absolute count	Maturation stages of T cell	MT_Trait506	Naive CD4+ AC	rs12607959	18	65226341	G	C	1.184e-06	3395	-0.3213	0.06601	0.0337	0.00693014	23.6781
GCST90001844	MFI	Maturation stages of T cell	Blue.530.30.MT.trait6	CD3 on TD CD4+	rs7686404	4	110748461	C	T	1.184e-06	2903	0.1831	0.0376	0.1786	0.00810253	23.6975
GCST90001981	MFI	Monocyte	mono.trait11	CD40 on CD14+ CD16+ monocyte	rs138540869	5	62602530	T	C	1.184e-06	3618	0.3866	0.07943	0.0253	0.00650507	23.6763
GCST90001849	MFI	TBNK	Blue.530.30.TBNK.trait6	CD3 on HLA DR+ CD4+	rs6684311	1	166485891	G	C	1.184e-07	3060	-0.2046	0.03854	0.1417	0.00912609	28.1646
GCST90001698	Absolute count	Treg	Treg_Trait706	CD45RA+ CD28- CD8br AC	rs78085370	1	186023973	A	G	1.18599e-10	3408	317.1	49.08	0.0013	0.0121003	41.7185
GCST90001394	Absolute count	B cell	BC_Trait12	IgD+ CD38dim AC	rs143176410	16	84305239	C	G	1.185e-06	3656	1.912	0.3929	0.001	0.00643578	23.6687
GCST90001583	Absolute count	Monocyte	N_MONO_Trait513	Monocyte AC	rs115451299	1	110012633	C	T	1.185e-06	3629	-1.305	0.2683	0.0018	0.00647695	23.6451
GCST90001882	MFI	Maturation stages of T cell	HVEM1000_150630.trait9	HVEM on CM CD8br	rs62471910	7	154798440	G	C	1.185e-06	1247	0.2974	0.06091	0.1215	0.0187592	23.8017
GCST90002121	MFI	Treg	Violet.510.50.Treg.trait5	CD8 on CD39+ CD8br	rs13017213	2	79976286	C	T	1.185e-06	2915	-0.1318	0.02706	0.4882	0.00807266	23.707
GCST90001620	Relative count	TBNK	TB_Trait538	HLA DR+ T cell%lymphocyte	rs68174286	6	32503204	T	C	1.185e-09	3596	0.2699	0.04426	0.2799	0.0102352	37.1656
GCST90001984	MFI	Monocyte	mono.trait16	HLA DR on CD14- CD16+ monocyte	rs9269109	6	32443266	C	T	1.18604e-32	3621	0.3511	0.02921	0.3592	0.0383688	144.397
GCST90001556	Relative count	Maturation stages of T cell	MT_Trait530	EM CD8br %T cell	rs58905133	2	38887964	G	A	1.18713e-11	3427	0.1775	0.02609	0.3528	0.0133263	46.2589
GCST90001698	Absolute count	Treg	Treg_Trait706	CD45RA+ CD28- CD8br AC	rs62513341	8	116858342	A	C	1.187e-06	3408	100.5	20.65	0.0076	0.00690215	23.6721
GCST90001964	Morphological parameter	cDC	FSC.cDC.trait3	FSC-A on plasmacytoid DC	rs142005014	13	64051675	T	G	1.187e-06	2872	0.7974	0.1638	0.0068	0.00818411	23.6822
GCST90001466	Absolute count	cDC	f_DC_Trait514	CD86+ plasmacytoid DC AC	rs75070627	15	96560797	C	T	1.18801e-06	3374	0.9624	0.1978	0.0037	0.0069675	23.6593
GCST90001804	MFI	B cell	Bcells.trait567	CD27 on IgD- CD38dim	rs9825547	3	28883059	T	C	1.18801e-06	3657	0.4977	0.1023	0.0152	0.00643068	23.6563
GCST90001555	Relative count	Maturation stages of T cell	MT_Trait529	EM CD8br %CD8br	rs34645541	1	195875605	A	C	1.18801e-07	3427	-0.5996	0.113	0.0093	0.0081489	28.1393
GCST90001828	MFI	B cell	Bcells.trait787	IgD on transitional	rs1037633	3	23750521	G	T	1.18801e-09	3657	0.234	0.03837	0.124	0.0100677	37.1715
GCST90001515	Absolute count	Myeloid cell	MDSC_Trait10	Im MDSC AC	rs2420243	10	117921053	T	A	1.18899e-06	1857	-1.55	0.3181	0.0027	0.0126243	23.7175
GCST90001995	MFI	Monocyte	mono.trait33	CX3CR1 on monocyte	rs4622126	1	228017395	G	A	1.18899e-06	3590	-0.2041	0.04196	0.0997	0.00654738	23.6468
GCST90002106	MFI	cDC	Violet.510.50.cDC.trait4	HLA DR on DC	rs34618458	7	806948	C	A	1.18899e-06	2871	1.681	0.3454	0.0021	0.00818256	23.6694
GCST90001783	MFI	B cell	Bcells.trait495	CD25 on IgD+ CD38br	rs709589	14	106306841	T	C	1.18987e-15	3656	-0.2486	0.03091	0.4557	0.0173853	64.6497
GCST90001677	Relative count	Treg	Treg_Trait592	CD28- CD25++ CD8br %CD8br	rs532011071	1	18829486	G	A	1.19001e-06	3162	-0.4036	0.08292	0.0259	0.0074367	23.676
GCST90001697	Relative count	Treg	Treg_Trait702	CD45RA- CD28- CD8br %T cell	rs11561957	7	135470972	A	G	1.19001e-06	3425	10.19	2.094	0.0009	0.0068666	23.6669
GCST90001757	MFI	B cell	Bcells.trait392	CD20 on IgD- CD38dim	rs3961790	2	80108045	A	G	1.19001e-06	3657	0.1193	0.02452	0.4233	0.00643151	23.6593
GCST90001819	MFI	B cell	Bcells.trait650	CD38 on transitional	rs57408613	2	181635654	C	G	1.19001e-06	3657	0.1493	0.03069	0.2077	0.00642983	23.6531
GCST90001974	Morphological parameter	TBNK	FSC.TBNK.trait5	FSC-A on CD8br	rs343066	7	35557420	C	A	1.19001e-06	3113	-0.1136	0.02335	0.4806	0.00754595	23.654
GCST90002098	MFI	Maturation stages of T cell	Violet.450.50.MT.trait1	CD45RA on naive CD4+	rs7605193	2	38698112	G	T	1.19001e-09	2910	-0.3245	0.05318	0.0643	0.0126333	37.2078
GCST90001822	MFI	B cell	Bcells.trait777	IgD on IgD+ CD38-	rs8033829	15	41038693	T	C	1.191e-06	3642	0.1215	0.02498	0.5319	0.0064538	23.6444
GCST90001695	Absolute count	Treg	Treg_Trait700	CD45RA- CD28- CD8br AC	rs12656604	5	72679056	A	C	1.19201e-07	3408	101.8	19.19	0.0047	0.00818982	28.1249
GCST90001802	MFI	B cell	Bcells.trait565	CD27 on IgD- CD38-	rs11064198	12	6558720	T	A	1.19201e-09	3657	-0.225	0.03691	0.1256	0.0100591	37.1398
GCST90001405	Absolute count	B cell	BC_Trait24	PB/PC AC	rs4820558	22	21022887	G	C	1.19399e-06	3657	0.1172	0.02408	0.466	0.00643596	23.6758
GCST90001531	Absolute count	Myeloid cell	MDSC_Trait5	CD33dim HLA DR- AC	rs142419042	11	104445613	T	C	1.19399e-06	1856	-0.5472	0.1123	0.0251	0.0126309	23.7173
GCST90001698	Absolute count	Treg	Treg_Trait706	CD45RA+ CD28- CD8br AC	rs141089930	2	178028543	C	T	1.19399e-06	3408	139.9	28.75	0.0043	0.00690006	23.6649
GCST90001949	MFI	Myeloid cell	Blue.780.60.MDSC.trait13	CD33 on CD33dim HLA DR+ CD11b-	rs9493075	6	132038487	A	G	1.19399e-06	1634	-0.3934	0.0807	0.0584	0.014335	23.735
GCST90001712	MFI	B cell	Bcells.trait149	BAFF-R on IgD- CD38-	rs9614288	22	44297686	T	A	1.19399e-26	3657	-0.313	0.02906	0.2346	0.0307475	115.947
GCST90002061	MFI	Treg	Red.780.60.Treg.trait15	CD4 on CD39+ CD4+	rs184085789	7	20296885	A	G	1.193e-06	2920	-0.4097	0.08418	0.03	0.00804679	23.671
GCST90001513	Absolute count	Treg	f_Treg_Trait542	CD4 Treg AC	rs7162344	15	26030485	A	G	1.19501e-06	3405	-0.1224	0.02515	0.4314	0.00690811	23.6718
GCST90002072	Morphological parameter	cDC	SSC.cDC.trait3	SSC-A on plasmacytoid DC	rs17552904	7	50318308	T	G	1.19501e-08	2872	-0.1851	0.03237	0.245	0.0112571	32.6757
GCST90001698	Absolute count	Treg	Treg_Trait706	CD45RA+ CD28- CD8br AC	rs148947489	2	10326418	T	C	1.19591e-12	3408	257.4	36.09	0.0022	0.0147065	50.838
GCST90001772	MFI	B cell	Bcells.trait449	CD24 on unsw mem	rs74726196	5	122019220	A	G	1.19699e-06	3655	-2.858	0.5876	0.0004	0.0064309	23.6441
GCST90001825	MFI	B cell	Bcells.trait781	IgD on IgD+ CD38dim	rs116643893	4	137149414	A	G	1.19699e-06	3656	-1.898	0.3902	0.001	0.00642999	23.6472
GCST90001745	MFI	B cell	Bcells.trait355	CD20 on CD24+ CD27+	rs61731791	19	50940778	T	C	1.19699e-07	3657	0.2236	0.04215	0.0972	0.0076365	28.1262
GCST90001489	Absolute count	Treg	f_Treg_Trait512	CD39+ activated Treg AC	rs7432284	3	186094684	C	A	1.196e-06	3405	0.2441	0.05017	0.068	0.00690433	23.6588
GCST90001548	Absolute count	Maturation stages of T cell	MT_Trait522	CM CD8br AC	rs61735519	22	45749966	C	G	1.196e-06	3395	0.2852	0.05861	0.0415	0.00692624	23.6646
GCST90002039	MFI	cDC	Red.780.60.cDC.trait5	CD80 on monocyte	rs6764053	3	194095527	T	C	1.196e-07	2850	-0.1666	0.03139	0.2472	0.00978703	28.149
GCST90001821	MFI	B cell	Bcells.trait776	IgD on IgD+ CD24-	rs117797158	17	78954840	A	G	1.19801e-06	3656	0.3316	0.06818	0.0351	0.00642848	23.6416
GCST90002079	Morphological parameter	TBNK	SSC.TBNK.trait2	SSC-A on lymphocyte	rs150148686	1	214244868	C	T	1.19801e-06	3113	0.8542	0.1756	0.0053	0.00754401	23.6478
GCST90001802	MFI	B cell	Bcells.trait565	CD27 on IgD- CD38-	rs75918255	3	32945761	A	G	1.19801e-09	3657	0.4158	0.06821	0.035	0.0100591	37.1394
GCST90001784	MFI	B cell	Bcells.trait496	CD25 on IgD+ CD38dim	rs147487472	10	6191376	A	C	1.19812e-11	3657	0.4191	0.06162	0.0414	0.0124913	46.2332
GCST90001660	Absolute count	Treg	Treg_Trait514	CD39+ CD4+ AC	rs1410600	10	97070694	T	C	1.19812e-19	3408	-0.2402	0.02632	0.4073	0.0238555	83.2376
GCST90001461	Absolute count	cDC	f_DC_Trait505	DC AC	rs55971447	1	161515326	T	C	1.19812e-89	3374	0.5889	0.02846	0.2358	0.112611	427.913
GCST90002084	Morphological parameter	TBNK	SSC.TBNK.trait7	SSC-A on NKT	rs12716653	9	89886037	C	T	1.199e-06	3113	-0.1377	0.02831	0.6349	0.0075426	23.6434
GCST90001698	Absolute count	Treg	Treg_Trait706	CD45RA+ CD28- CD8br AC	rs192556004	5	135639453	A	G	1.199e-10	3408	189.6	29.36	0.004	0.0120888	41.6783
GCST90001710	MFI	B cell	Bcells.trait147	BAFF-R on IgD- CD24-	rs9614288	22	44297686	T	A	1.20005e-22	3657	-0.2871	0.02912	0.2346	0.025892	97.1507
GCST90001820	MFI	B cell	Bcells.trait775	IgD on IgD+ CD24+	rs9265515	6	31297744	C	T	1.20088e-11	3656	-0.221	0.03249	0.3368	0.0124973	46.2432
GCST90001717	MFI	B cell	Bcells.trait157	BAFF-R on unsw mem	rs117086217	22	39876838	G	A	1.20088e-13	3657	-0.5	0.06715	0.0343	0.0149344	55.4128
GCST90001514	Absolute count	Myeloid cell	MDSC_Trait1	HSC AC	rs1432243	2	137773206	C	T	1.20099e-06	1858	-0.5029	0.1032	0.9771	0.0126195	23.7212
GCST90001615	Absolute count	TBNK	TB_Trait533	TCRgd AC	rs35702634	17	72943434	A	G	1.20099e-06	3650	0.2848	0.05856	0.0449	0.00643843	23.6396
GCST90002007	MFI	Monocyte	mono.trait50	HLA DR on CD14+ CD16+ monocyte	rs12196486	6	3041467	T	C	1.20099e-06	3618	-3.028	0.6226	0.0003	0.00649524	23.6403
GCST90001827	MFI	B cell	Bcells.trait786	IgD on IgD+	rs28723652	14	106644507	A	C	1.20099e-07	3657	0.3906	0.07364	0.0442	0.00763455	28.119
GCST90001698	Absolute count	Treg	Treg_Trait706	CD45RA+ CD28- CD8br AC	rs73034498	19	44937435	T	C	1.20099e-08	3408	250	43.75	0.0016	0.00949037	32.6339
GCST90001662	Relative count	Treg	Treg_Trait575	CD28- CD8dim %CD8dim	rs4869279	5	95628918	A	G	1.20199e-06	3440	-0.126	0.0259	0.3587	0.00683291	23.6532
GCST90001698	Absolute count	Treg	Treg_Trait706	CD45RA+ CD28- CD8br AC	rs115027982	2	120693004	C	G	1.20199e-06	3408	135.8	27.93	0.0043	0.006889	23.6267
GCST90002004	MFI	Monocyte	mono.trait46	CCR2 on CD14+ CD16- monocyte	rs777404	4	71016615	A	G	1.20199e-06	3629	2.407	0.495	0.0006	0.00647343	23.6321
GCST90001997	MFI	Monocyte	mono.trait36	CX3CR1 on CD14+ CD16- monocyte	rs4622126	1	228017395	G	A	1.20199e-07	3590	-0.2238	0.0422	0.0997	0.00777341	28.1095
GCST90001411	Relative count	B cell	BC_Trait31	IgD+ CD24+ %B cell	rs12874404	13	108993494	G	A	1.20301e-06	3657	0.1313	0.027	0.3257	0.00642507	23.6355
GCST90001812	MFI	B cell	Bcells.trait640	CD38 on IgD+ CD38br	rs115062208	4	15956227	G	A	1.20301e-06	3652	-0.5779	0.1188	0.0115	0.00643779	23.6502
GCST90001792	MFI	B cell	Bcells.trait509	CD25 on unsw mem	rs11598494	10	6178941	C	T	1.20301e-10	3657	-0.1584	0.02453	0.5587	0.0112737	41.6752
GCST90002089	MFI	cDC	Violet.450.50.cDC.trait3	CD11c on monocyte	rs1801274	1	161479745	G	A	1.20393e-20	2850	0.2755	0.02934	0.3209	0.0300086	88.1086
GCST90001433	Relative count	B cell	BC_Trait55	IgD- CD27- %lymphocyte	rs4941188	18	60857029	A	G	1.20401e-06	3656	-0.1285	0.02642	0.6726	0.00642885	23.643
GCST90001990	MFI	Monocyte	mono.trait24	CD64 on CD14- CD16+ monocyte	rs74970695	12	27651592	A	T	1.20401e-06	3614	0.2212	0.04548	0.0844	0.00650291	23.6423
GCST90001869	MFI	Treg	Blue.530.30.Treg.trait9	CD3 on resting Treg	rs78042544	15	36121803	G	A	1.20501e-06	2918	0.4514	0.09279	0.0214	0.00804503	23.6496
GCST90002062	MFI	Treg	Red.780.60.Treg.trait16	CD4 on CD28+ CD4+	rs17143738	10	8505721	G	A	1.20501e-06	2920	-0.2421	0.04976	0.0854	0.00804154	23.6555
GCST90001730	MFI	B cell	Bcells.trait314	CD19 on IgD+ CD38dim	rs754067	16	17323672	C	T	1.20501e-07	3657	-0.2058	0.0388	0.1143	0.00763438	28.1183
GCST90002025	MFI	Maturation stages of T cell	Red.660.20.MT.trait4	CD4 on EM CD4+	rs11615628	12	6903631	A	G	1.20504e-24	2912	-0.3219	0.03112	0.2464	0.0354405	106.921
GCST90001558	Relative count	Maturation stages of T cell	MT_Trait532	TD CD8br %CD8br	rs6707421	2	38897781	G	A	1.20587e-19	3427	0.246	0.02696	0.3011	0.0237187	83.2103
GCST90001620	Relative count	TBNK	TB_Trait538	HLA DR+ T cell%lymphocyte	rs1091849	16	10829280	G	A	1.20601e-07	3596	-0.1268	0.02391	0.6022	0.00776026	28.1085
GCST90001824	MFI	B cell	Bcells.trait780	IgD on IgD+ CD38br	rs1037633	3	23750521	G	T	1.20601e-07	3656	0.2035	0.03838	0.124	0.00763108	28.0984
GCST90002017	MFI	cDC	Red.660.20.cDC.trait5	CCR2 on monocyte	rs114839966	3	47357047	T	C	1.20601e-07	2850	0.6718	0.1266	0.0139	0.00978358	28.1389
GCST90001503	Relative count	Treg	f_Treg_Trait529	Activated & secreting Treg %CD4+	rs12712610	2	38897249	G	A	1.20601e-08	3437	-0.1572	0.02752	0.2975	0.00940427	32.6103
GCST90002077	Morphological parameter	TBNK	SSC.TBNK.trait12	SSC-A on HLA DR+ NK	rs112085672	3	182309260	C	A	1.20701e-06	2971	-0.3599	0.07399	0.035	0.00790078	23.6442
GCST90001891	MFI	Treg	Blue.585.42.Treg.trait18	CD28 on CD45RA- CD4 not Treg	rs45553631	6	90981657	T	C	1.20801e-06	2920	0.1355	0.02785	0.4356	0.00804153	23.6554
GCST90001698	Absolute count	Treg	Treg_Trait706	CD45RA+ CD28- CD8br AC	rs115040341	3	64543612	T	C	1.20809e-11	3408	160.1	23.53	0.0054	0.0134023	46.2683
GCST90001773	MFI	B cell	Bcells.trait450	CD24 on sw mem	rs72948545	6	107168477	G	A	1.20809e-40	3652	-0.7073	0.05233	0.0586	0.0476405	182.586
GCST90001988	MFI	Monocyte	mono.trait21	HLA DR on CD14+ CD16- monocyte	rs9271768	6	32594188	G	A	1.20809e-68	3629	-0.5252	0.02936	0.4388	0.081031	319.814
GCST90001700	Relative count	Treg	Treg_Trait708	CD45RA+ CD28- CD8br %T cell	rs11200733	10	85685084	A	G	1.20901e-06	3425	5.664	1.165	0.0039	0.00685405	23.6233
GCST90001969	Morphological parameter	TBNK	FSC.TBNK.trait11	FSC-A on NK	rs79678187	9	91859293	C	G	1.20901e-06	3113	-0.1634	0.0336	0.1918	0.00753979	23.6345
GCST90002043	MFI	Myeloid cell	Red.780.60.MDSC.trait11	CD45 on CD33br HLA DR+ CD14dim	rs116900648	8	144503650	A	G	1.20901e-06	1578	-0.978	0.2007	0.0089	0.0148248	23.7155
GCST90002000	MFI	Monocyte	mono.trait41	PDL-1 on CD14- CD16-	rs6770996	3	147470053	C	T	1.21001e-06	3629	-0.1347	0.02771	0.2546	0.00646929	23.6169
GCST90001698	Absolute count	Treg	Treg_Trait706	CD45RA+ CD28- CD8br AC	rs35730839	7	109248384	T	C	1.21004e-17	3408	475	55.24	0.001	0.0212353	73.8967
GCST90001646	Relative count	TBNK	TB_Trait567	NK %CD3- lymphocyte	rs9916257	17	33797371	T	G	1.21088e-15	3669	-0.1909	0.02375	0.5685	0.0173044	64.5725
GCST90001416	Absolute count	B cell	BC_Trait36	IgD+ CD24- AC	rs71615254	4	178658413	C	A	1.21099e-06	3656	-0.2989	0.06147	0.0406	0.00642569	23.6313
GCST90001689	Relative count	Treg	Treg_Trait604	CD28+ CD45RA+ CD8br %CD8br	rs10025910	4	25610903	T	C	1.21099e-06	3440	0.5074	0.1043	0.0074	0.00683276	23.6526
GCST90001434	Relative count	B cell	BC_Trait56	Sw mem %lymphocyte	rs7840395	8	144984956	G	A	1.21099e-08	3656	-0.1437	0.02516	0.5715	0.00884358	32.6028
GCST90002055	MFI	Maturation stages of T cell	Red.780.60.MT.trait3	CD8 on naive CD8br	rs555594976	2	92267258	T	C	1.21199e-06	2910	-0.4489	0.09229	0.0308	0.00806455	23.6424
GCST90002115	MFI	TBNK	Violet.510.50.TBNK.trait4	HLA DR on HLA DR+ CD8br	rs74171655	20	17906490	C	T	1.21199e-06	3060	-0.3683	0.07572	0.0299	0.00767213	23.6428
GCST90001698	Absolute count	Treg	Treg_Trait706	CD45RA+ CD28- CD8br AC	rs140367496	4	131786765	C	T	1.21311e-19	3408	460.1	50.43	0.0012	0.0238422	83.1901
GCST90001698	Absolute count	Treg	Treg_Trait706	CD45RA+ CD28- CD8br AC	rs148658406	3	153311399	T	C	1.21395e-55	3408	2047	127.9	0.0001	0.0699071	256
GCST90001450	Absolute count	cDC	DC_Trait526	CD62L- monocyte AC	rs4899265	14	69321561	C	A	1.213e-06	3019	0.139	0.02858	0.3475	0.00777414	23.6384
GCST90001646	Relative count	TBNK	TB_Trait567	NK %CD3- lymphocyte	rs17823772	10	105928767	T	C	1.213e-06	3669	-0.2182	0.04488	0.0769	0.00640128	23.6247
GCST90001642	Absolute count	TBNK	TB_Trait563	B cell AC	rs73520180	9	118756021	C	T	1.213e-07	3653	0.4493	0.08473	0.0216	0.00763868	28.1035
GCST90001754	MFI	B cell	Bcells.trait389	CD20 on IgD- CD27-	rs1838178	8	92858976	G	A	1.214e-06	3657	0.1236	0.02543	0.4009	0.00641834	23.6106
GCST90001700	Relative count	Treg	Treg_Trait708	CD45RA+ CD28- CD8br %T cell	rs114685875	4	138349095	A	G	1.21501e-06	3425	17.06	3.509	0.0004	0.006854	23.6231
GCST90001866	MFI	Treg	Blue.530.30.Treg.trait6	CD3 on CD39+ CD8br	rs4958545	5	151846830	C	T	1.21501e-06	2914	0.1577	0.03242	0.226	0.00805445	23.645
GCST90001698	Absolute count	Treg	Treg_Trait706	CD45RA+ CD28- CD8br AC	rs75592465	13	105831838	T	G	1.21507e-15	3408	559.9	69.63	0.0006	0.0186194	64.6209
GCST90001715	MFI	B cell	Bcells.trait154	BAFF-R on memory B cell	rs2142827	22	42874781	A	G	1.21591e-20	3657	-0.3357	0.03582	0.1416	0.0234541	87.7837
GCST90002052	MFI	Myeloid cell	Red.780.60.MDSC.trait8	CD45 on Im MDSC	rs273640	19	51725824	T	G	1.21591e-50	1555	-0.5579	0.03593	0.5441	0.134236	240.791
GCST90001453	Relative count	cDC	DC_Trait531	CD11c+ CD62L- monocyte %monocyte	rs57566659	12	42973243	C	G	1.21599e-06	3040	0.3077	0.06328	0.0462	0.00771763	23.6285
GCST90001722	MFI	B cell	Bcells.trait282	CD19 on CD20- CD38-	rs7280618	21	41565479	C	T	1.21599e-06	3595	-0.3345	0.06882	0.0334	0.00652859	23.6114
GCST90001544	Relative count	Maturation stages of T cell	MT_Trait510	EM CD4+ %T cell	rs387663	8	68568308	A	G	1.21599e-07	3427	0.1688	0.03184	0.1681	0.00813462	28.0896
GCST90001940	MFI	Treg	Blue.780.60.CD25.trait6	CD25 on CD39+ activated Treg	rs6584030	10	97566052	C	G	1.21703e-20	3435	-0.2344	0.02501	0.4677	0.0249342	87.7879
GCST90001664	Relative count	Treg	Treg_Trait577	CD28+ CD45RA+ CD8dim %T cell	rs117174937	8	17606838	G	T	1.217e-06	3440	3.04	0.6254	0.0003	0.00682182	23.6145
GCST90001662	Relative count	Treg	Treg_Trait575	CD28- CD8dim %CD8dim	rs147207959	4	182642975	T	C	1.21801e-06	3440	-1.192	0.2451	0.0023	0.0068286	23.6381
GCST90001450	Absolute count	cDC	DC_Trait526	CD62L- monocyte AC	rs4656708	1	169701466	C	A	1.21801e-08	3019	-0.3696	0.0647	0.0459	0.0106936	32.6113
GCST90001444	Relative count	B cell	BC_Trait67	CD20- CD38- %lymphocyte	rs72492305	6	32509333	T	C	1.21899e-06	3658	0.2022	0.0416	0.6662	0.00641706	23.6123
GCST90001716	MFI	B cell	Bcells.trait156	BAFF-R on naive-mature B cell	rs5759079	22	43393437	A	G	1.21899e-32	3657	-0.4336	0.03609	0.1406	0.0379723	144.267
GCST90002088	MFI	cDC	Violet.450.50.cDC.trait2	CD11c on CD62L+ myeloid DC	rs4493054	16	31361988	A	G	1.21899e-32	2872	0.3611	0.02998	0.7366	0.0480846	144.974
GCST90001407	Absolute count	B cell	BC_Trait26	Memory B cell AC	rs9614226	22	44688150	G	T	1.22101e-06	3656	-0.4235	0.08713	0.9792	0.00642049	23.6121
GCST90001531	Absolute count	Myeloid cell	MDSC_Trait5	CD33dim HLA DR- AC	rs77388515	19	34133960	G	A	1.22101e-06	1856	-0.2752	0.05653	0.0975	0.0126081	23.6739
GCST90001838	MFI	Maturation stages of T cell	Blue.530.30.MT.trait10	CD3 on naive CD8br	rs74744824	9	22044904	G	A	1.22101e-06	2910	0.3883	0.07986	0.0297	0.00805878	23.6253
GCST90001953	MFI	Myeloid cell	Blue.780.60.MDSC.trait4	CD33 on CD33dim HLA DR-	rs138712525	19	51544665	A	G	1.22208e-13	1558	0.3426	0.04579	0.199	0.0346845	55.9082
GCST90001560	Absolute count	Maturation stages of T cell	MT_Trait537	CD45RA+ CD8br AC	rs3104369	6	32602482	C	T	1.222e-09	3395	0.1747	0.02866	0.7732	0.010826	37.1345
GCST90001677	Relative count	Treg	Treg_Trait592	CD28- CD25++ CD8br %CD8br	rs9839296	3	169747938	G	A	1.22301e-06	3162	0.1205	0.02478	0.3471	0.0074229	23.6318
GCST90001771	MFI	B cell	Bcells.trait448	CD24 on memory B cell	rs6561591	13	51367125	C	T	1.22301e-06	3653	-0.1204	0.02477	0.5511	0.00642616	23.6136
GCST90001921	MFI	TBNK	Blue.670.LP.TBNK.trait9	CD45 on HLA DR+ CD8br	rs72773782	5	75531539	G	A	1.22301e-06	3060	0.4448	0.09149	0.0208	0.00766512	23.621
GCST90002019	MFI	Myeloid cell	Red.660.20.MDSC.trait2	CD14 on Mo MDSC	rs72798896	5	139978645	T	C	1.22301e-06	1570	-0.255	0.05235	0.1373	0.0148879	23.697
GCST90001730	MFI	B cell	Bcells.trait314	CD19 on IgD+ CD38dim	rs113812519	1	207276336	G	A	1.22301e-09	3657	0.5583	0.09163	0.0185	0.0100496	37.1041
GCST90001545	Absolute count	Maturation stages of T cell	MT_Trait511	TD CD4+ AC	rs12712610	2	38897249	G	A	1.22301e-10	3395	0.183	0.02834	0.2966	0.0121328	41.6722
GCST90001963	Morphological parameter	cDC	FSC.cDC.trait2	FSC-A on myeloid DC	rs55971447	1	161515326	T	C	1.22405e-17	2872	-0.2761	0.03208	0.2371	0.0251432	74.0221
GCST90001700	Relative count	Treg	Treg_Trait708	CD45RA+ CD28- CD8br %T cell	rs145604620	6	11491250	G	A	1.2249e-12	3425	34.45	4.832	0.0003	0.014624	50.8008
GCST90001695	Absolute count	Treg	Treg_Trait700	CD45RA- CD28- CD8br AC	rs142522853	7	1084031	T	C	1.2249e-16	3408	595.1	71.5	0.0003	0.0199218	69.233
GCST90001716	MFI	B cell	Bcells.trait156	BAFF-R on naive-mature B cell	rs1081003	22	42525756	A	G	1.2249e-28	3657	-0.5029	0.04491	0.0874	0.033152	125.326
GCST90001698	Absolute count	Treg	Treg_Trait706	CD45RA+ CD28- CD8br AC	rs12750174	1	184765000	A	G	1.224e-08	3408	166.6	29.17	0.0035	0.0094807	32.6003
GCST90001735	MFI	B cell	Bcells.trait322	CD19 on IgD- CD38dim	rs145924813	1	28617041	T	C	1.22501e-06	3657	0.3435	0.07069	0.0327	0.00641531	23.5993
GCST90001735	MFI	B cell	Bcells.trait322	CD19 on IgD- CD38dim	rs56044553	5	173972294	T	C	1.22501e-06	3657	0.1201	0.02471	0.4832	0.00641829	23.6104
GCST90001670	Relative count	Treg	Treg_Trait585	CD39+ CD8br %T cell	rs12778618	10	95633120	C	T	1.22687e-41	3440	0.8332	0.06081	0.0462	0.0517503	187.627
GCST90001851	MFI	Treg	Blue.530.30.Treg.trait1	CD3 on T cell	rs6479155	9	105868652	C	T	1.22699e-06	2919	-0.1306	0.02685	0.4974	0.00804003	23.6429
GCST90001392	Absolute count	B cell	BC_Trait10	IgD+ CD38br AC	rs16868356	8	102770464	C	T	1.226e-06	3656	0.4146	0.08532	0.0198	0.00641734	23.6004
GCST90001674	Relative count	Treg	Treg_Trait589	CD28- CD127- CD25++ CD8br %CD8br	rs13068352	3	172724426	T	A	1.226e-06	3162	0.2315	0.04763	0.0789	0.0074156	23.6084
GCST90001742	MFI	B cell	Bcells.trait333	CD19 on transitional	rs12216684	7	56291533	A	G	1.226e-06	3657	0.2634	0.05419	0.0543	0.00641906	23.6132
GCST90001698	Absolute count	Treg	Treg_Trait706	CD45RA+ CD28- CD8br AC	rs139898536	12	109036912	T	A	1.226e-08	3408	161.3	28.25	0.0043	0.0094754	32.5819
GCST90001700	Relative count	Treg	Treg_Trait708	CD45RA+ CD28- CD8br %T cell	rs191607214	4	123414413	A	C	1.228e-06	3425	12.67	2.608	0.0007	0.00684376	23.5876
GCST90001843	MFI	Maturation stages of T cell	Blue.530.30.MT.trait5	CD3 on EM CD4+	rs73068237	20	4574025	C	T	1.228e-06	2912	1.929	0.3967	0.001	0.00805446	23.6288
GCST90001981	MFI	Monocyte	mono.trait11	CD40 on CD14+ CD16+ monocyte	rs113063605	1	161246613	G	A	1.228e-06	3618	0.1912	0.03935	0.1108	0.00648325	23.5964
GCST90002113	MFI	TBNK	Violet.510.50.TBNK.trait2	HLA DR on HLA DR+ T cell	rs7211380	17	64206768	G	A	1.228e-06	3060	0.2569	0.05285	0.0626	0.0076626	23.6132
GCST90001698	Absolute count	Treg	Treg_Trait706	CD45RA+ CD28- CD8br AC	rs143824026	19	33797284	T	G	1.228e-07	3408	110.1	20.78	0.0067	0.00816998	28.0562
GCST90001698	Absolute count	Treg	Treg_Trait706	CD45RA+ CD28- CD8br AC	rs138449036	7	29025284	T	C	1.22999e-10	3408	419.3	64.95	0.0006	0.0120813	41.6521
GCST90001884	MFI	TBNK	Blue.585.42.TBNK.trait2	CD16-CD56 on NK	rs12944882	17	37983492	C	T	1.22e-06	3113	-0.1336	0.02747	0.4639	0.007541	23.6383
GCST90001939	MFI	Treg	Blue.780.60.CD25.trait5	CD25 on activated Treg	rs73215328	4	29722257	A	G	1.22e-06	3435	-0.1551	0.0319	0.1886	0.00683497	23.626
GCST90002061	MFI	Treg	Red.780.60.Treg.trait15	CD4 on CD39+ CD4+	rs12027949	1	218448425	C	T	1.22e-06	2920	0.1582	0.03254	0.2265	0.0080296	23.62
GCST90001702	MFI	B cell	Bcells.trait112	BAFF-R on CD24+ CD27+	rs4657041	1	161478859	C	T	1.22e-07	3657	-0.1431	0.02699	0.3344	0.00762822	28.0954
GCST90001807	MFI	B cell	Bcells.trait572	CD27 on PB/PC	rs34020577	4	175917268	A	T	1.23001e-06	3651	0.1394	0.02868	0.2365	0.00642916	23.6118
GCST90001649	Relative count	TBNK	TB_Trait570	HLA DR+ NK %NK	rs592776	6	153846268	A	T	1.23101e-06	3596	-0.6443	0.1326	0.9914	0.0065227	23.5965
GCST90001822	MFI	B cell	Bcells.trait777	IgD on IgD+ CD38-	rs2071800	6	32714143	A	G	1.23101e-06	3642	-0.1481	0.03049	0.2926	0.00643652	23.5807
GCST90001858	MFI	Treg	Blue.530.30.Treg.trait17	CD3 on CD45RA+ CD4+	rs79179998	3	45947066	A	G	1.23197e-11	2919	0.2304	0.03386	0.2093	0.0156143	46.2693
GCST90001689	Relative count	Treg	Treg_Trait604	CD28+ CD45RA+ CD8br %CD8br	rs182236332	7	124954943	G	A	1.23299e-06	3440	4.274	0.8797	0.0001	0.00681509	23.5911
GCST90001698	Absolute count	Treg	Treg_Trait706	CD45RA+ CD28- CD8br AC	rs537461274	5	119939807	A	T	1.23299e-06	3408	164.5	33.86	0.0025	0.00687798	23.5886
GCST90001503	Relative count	Treg	f_Treg_Trait529	Activated & secreting Treg %CD4+	rs6438325	3	116384674	C	A	1.232e-06	3437	-0.1805	0.03716	0.8749	0.00681793	23.5803
GCST90001504	Absolute count	Treg	f_Treg_Trait533	CD25hi AC	rs142289362	16	77778611	A	G	1.232e-06	3405	0.4896	0.1007	0.016	0.00689449	23.6248
GCST90001715	MFI	B cell	Bcells.trait154	BAFF-R on memory B cell	rs187315152	22	41305795	T	A	1.2331e-18	3657	-0.5177	0.05843	0.0535	0.0210153	78.4598
GCST90001696	Relative count	Treg	Treg_Trait701	CD45RA- CD28- CD8br %CD8br	rs142507918	4	188764989	A	G	1.23401e-06	3425	11.97	2.464	0.0035	0.00684328	23.5859
GCST90001438	Absolute count	B cell	BC_Trait6	IgD- CD38dim AC	rs73178168	13	47809629	T	C	1.23501e-06	3656	0.1583	0.03258	0.1703	0.00641591	23.5951
GCST90001474	Relative count	cDC	f_DC_Trait522	Plasmacytoid DC %DC	rs203393	20	56242563	A	G	1.23501e-06	3410	-0.1217	0.02505	0.5792	0.0068741	23.5891
GCST90001898	MFI	Treg	Blue.585.42.Treg.trait5	CD28 on CD4+	rs7423567	2	204378226	T	C	1.23501e-06	2920	-0.1501	0.03088	0.2783	0.00802646	23.6107
GCST90002120	MFI	Treg	Violet.510.50.Treg.trait4	CD8 on CD28- CD8br	rs56262516	6	29930939	A	G	1.23509e-11	2920	0.23	0.03381	0.2757	0.015601	46.2453
GCST90001447	Relative count	B cell	BC_Trait9	IgD+ CD38br %B cell	rs72927038	18	51760939	T	C	1.237e-06	3657	-0.33	0.06793	0.0335	0.00641189	23.5867
GCST90001509	Relative count	Treg	f_Treg_Trait538	CD25hi CD45RA+ CD4 not Treg %T cell	rs75958070	11	79203049	C	G	1.237e-06	3437	-0.1904	0.03919	0.1219	0.00682074	23.5901
GCST90001700	Relative count	Treg	Treg_Trait708	CD45RA+ CD28- CD8br %T cell	rs62491100	7	112589900	T	C	1.237e-06	3425	5.693	1.172	0.0039	0.00684203	23.5816
GCST90002027	MFI	Maturation stages of T cell	Red.660.20.MT.trait6	CD4 on CD45RA+ CD4+	rs4487854	9	137844723	G	A	1.237e-06	2911	-0.3762	0.0774	0.9681	0.00805014	23.6079
GCST90002058	MFI	TBNK	Red.780.60.TBNK.trait1	CD8 on CD8br	rs2531817	6	28448894	T	A	1.237e-06	3113	0.148	0.03045	0.3216	0.00753159	23.6086
GCST90001596	Absolute count	TBNK	TB_ry_Trait524	CD8dim AC	rs2937553	5	36473128	G	A	1.238e-06	3652	-0.1232	0.02537	0.6669	0.00641585	23.5691
GCST90001962	MFI	Treg	Blue.780.60.Treg.trait6	CD25 on CD28+ CD4+	rs7535297	1	25513931	G	C	1.238e-06	2920	-0.2251	0.04633	0.0846	0.00801949	23.59
GCST90002030	MFI	Treg	Red.660.20.Treg.trait2	CD39 on CD39+ activated Treg	rs17782405	17	31751232	G	A	1.238e-06	2920	0.173	0.03559	0.1753	0.008027	23.6123
GCST90001695	Absolute count	Treg	Treg_Trait700	CD45RA- CD28- CD8br AC	rs117469911	7	79791344	A	C	1.238e-10	3408	132.8	20.58	0.0035	0.0120707	41.6151
GCST90001698	Absolute count	Treg	Treg_Trait706	CD45RA+ CD28- CD8br AC	rs180795781	7	46290614	A	G	1.239e-06	3408	272.3	56.05	0.0009	0.00687776	23.5879
GCST90002037	MFI	cDC	Red.780.60.cDC.trait3	CD80 on plasmacytoid DC	rs115568119	1	118721918	T	C	1.24099e-06	2871	-0.7747	0.1594	0.0078	0.00816016	23.6041
GCST90001442	Relative count	B cell	BC_Trait64	CD24+ CD27+ %lymphocyte	rs12829274	12	129349167	G	A	1.24099e-07	3656	-0.2708	0.05111	0.0618	0.00762004	28.0574
GCST90001436	Relative count	B cell	BC_Trait58	Memory B cell %lymphocyte	rs34173062	8	145158607	A	G	1.242e-06	3656	0.1453	0.02991	0.2153	0.00641354	23.5864
GCST90001807	MFI	B cell	Bcells.trait572	CD27 on PB/PC	rs8059711	16	87016628	C	G	1.242e-06	3651	-0.1809	0.03724	0.8787	0.00642167	23.5841
GCST90001914	MFI	TBNK	Blue.670.LP.TBNK.trait2	CD45 on lymphocyte	rs147201606	1	30780553	T	C	1.242e-06	3113	0.4069	0.08375	0.0257	0.00752568	23.5899
GCST90001979	MFI	Monocyte	mono.trait1	CD16 on CD14- CD16+ monocyte	rs12737621	1	18698947	G	T	1.242e-06	3620	-0.1212	0.02496	0.386	0.00647125	23.5655
GCST90002067	MFI	Treg	Red.780.60.Treg.trait6	CD4 on CD39+ activated Treg	rs1625485	6	29894389	C	A	1.242e-06	2920	0.1528	0.03146	0.4955	0.00801405	23.5739
GCST90001401	Absolute count	B cell	BC_Trait20	IgD- CD27- AC	rs11688492	2	64865804	C	T	1.243e-06	3656	-0.1216	0.02504	0.5196	0.00640914	23.5701
GCST90001460	Absolute count	cDC	f_DC_Trait504	Plasmacytoid DC AC	rs6708784	2	111927379	G	A	1.243e-06	3374	0.1169	0.02406	0.4784	0.00694808	23.5928
GCST90001511	Relative count	Treg	f_Treg_Trait540	CD25hi CD45RA- CD4 not Treg %CD4+	rs143283244	15	94643151	A	G	1.243e-06	3437	-2.405	0.4952	0.0006	0.00681584	23.5731
GCST90001568	Relative count	Maturation stages of T cell	MT_Trait547	Naive DN (CD4-CD8-) %T cell	rs73061672	7	8326430	A	T	1.243e-06	3427	0.2055	0.04232	0.0638	0.00683345	23.5656
GCST90001653	Relative count	Treg	Treg_Trait505	CD28- DN (CD4-CD8-) %DN	rs56009006	7	132484052	T	C	1.243e-06	3440	0.249	0.05127	0.0667	0.00680998	23.5733
GCST90001656	Relative count	Treg	Treg_Trait508	CD28+ DN (CD4-CD8-) %DN	rs56009006	7	132484052	T	C	1.243e-06	3440	-0.249	0.05127	0.0667	0.00680998	23.5733
GCST90002058	MFI	TBNK	Red.780.60.TBNK.trait1	CD8 on CD8br	rs750126	16	88813371	A	G	1.244e-06	3113	0.1299	0.02673	0.5707	0.00752937	23.6016
GCST90001542	Absolute count	Maturation stages of T cell	MT_Trait508	EM CD4+ AC	rs6729741	2	118599600	T	A	1.244e-08	3395	-0.1485	0.02603	0.5459	0.00949557	32.5273
GCST90001698	Absolute count	Treg	Treg_Trait706	CD45RA+ CD28- CD8br AC	rs118089863	19	24477916	T	C	1.24509e-22	3408	516.5	52.39	0.0018	0.0277288	97.1379
GCST90001706	MFI	B cell	Bcells.trait140	BAFF-R on IgD+ CD38- naive	rs117705111	22	41957510	A	G	1.24595e-14	1837	-0.7129	0.09169	0.0346	0.0318598	60.3865
GCST90001460	Absolute count	cDC	f_DC_Trait504	Plasmacytoid DC AC	rs62354582	5	36514924	T	C	1.245e-07	3374	0.5481	0.1034	0.0133	0.00825908	28.0815
GCST90002068	MFI	Treg	Red.780.60.Treg.trait7	CD4 on secreting Treg	rs2699463	7	22050169	C	T	1.24601e-06	2920	0.2201	0.04531	0.8967	0.00801629	23.5806
GCST90001698	Absolute count	Treg	Treg_Trait706	CD45RA+ CD28- CD8br AC	rs34265859	16	25931790	C	G	1.24601e-10	3408	116.2	18	0.0106	0.0120806	41.6497
GCST90001805	MFI	B cell	Bcells.trait570	CD27 on memory B cell	rs11086984	20	44511627	T	C	1.24701e-08	3657	0.199	0.03488	0.1514	0.00882226	32.5324
[truncated: 17,826 more rows]

## Sheet: TableS3 Ivs of Glioma_GWAS
Glioma_GWAS	SNP	chromosome	position	effect_allele	other_allele	beta	se	pval	samplesize	eaf	R2	f_statistic
[truncated: 158 more rows]

[truncated: 19 more sheets: TableS4 GMs-GliomaGWAS, TableS5 GMs-GliomaGWAS_Sensi, TableS6 GMs-GliomaGWAS_PRESS, TableS7 GMs-GliomaGWAS_BWGSMR, TableS8 GliomaGWAS-GMs, TableS9 GMs-FinnR11, TableS10 GMs-FinnR11_Sensi, TableS11 ICs_GliomaGWAS, TableS12 ICs-GliomaGWAS_Sensi, TableS13 ICs-GliomaGWAS_PRESSO, TableS14 GMs_Immc, TableS15 GMs_Ics_Sensi, TablesS16 GMs_Ics_PRESSO, Tables17 Immc_GliomaGWAS_BWGSMR, TableS18 GMs_Immc_BWGSMR, TableS19 Median result, TableS20 GMs ID CrossRef, TableS21 GTDB CrossRef, TableS22 ImmuneCell ID CrossRef]
